# Supplementary material for: Phenotypic and molecular characterization of the claudin-low intrinsic subtype of breast cancer
Source: Breast Cancer Res. 2010 Sep 2;12(5):R68. doi: 10.1186/bcr2635 (PMC3096954; doi:10.1186/bcr2635)
Supplement: Additional file 2 — Supplemental Data. Clinical data and gene lists reported throughout the manuscript. [file bcr2635-S2.XLS]

## Sheet: Summary
	Prat. et al. Phenotypic and Molecular Characterization of the Claudin-low Intrinsic Subtype of Breast Cancer (2010)
		Contents Summary of Supplemental Data.xls file
		1. UNC337 Clinical Data
		2. Genomic Signatures
		3. 9-Cell Line Claudinlow predictor SAM analysis
		4. SUM149PT FAC sorted subpopulations SAM analysis
		5. Gene expression comparision of markers and signatures between Claudin-low vs Basal-like
		6. GO terms Claudin-low vs rest
		7. GO terms Claudin-low vs Basal-like
		8. Cell Adhesion Genes in Claudin-low tumors
		9. SAM Claudin-low tumors vs rest
		10. SAM Basal-like tumors vs rest
		11. SAM HER2-enriched tumors vs rest
		12. SAM Luminal tumors vs rest
		13. SAM Normal Breast-like tumors vs rest
		14. SAM Normal Breast vs rest

## Sheet: UNC337 Clinical Data
Array Name	GEO array names	ER (1=positive; 0=negative)	PGR (1=positive; 0=negative)	HER2 clinical status IHC/FISH (1=positive; 0=negative)	Node status (1=positive=1 or more nodes+; 0=negative)	Grade	Size (1= <=2cm; 2= >2cm to <=5cm; 3=>5cm; 4=any size with direct extension to chest wall or skin)	RFS event (0=no relapse, 1=relapsed at any site or died of disease)	RFS months	Overall Survival Event (0=alive, 1=DOD or DOC)	Overall suvival months	Prat et al., Submitted (2009) v2 UNC337	Claudin-low Classification (9Cell Line Predictor) from Prat et al. Submitted 2009 UNC337	PAM50 calls UNC337	Target Source 2 (Cy5)	Target source 1 (Cy3)
H1A6433-3009_V2	UB28	0			0	3	1	0	30	0	30	GSE18229	Basal	Basal	Breast Tumor	Stratagene Human Universal Reference that contained 1/10 added MCF7 and ME16C RNAs
H1AUNC-0763-C-Na	UNC-010318B	1	1	0	0	2	1	0	42	0	42	GSE18229	Basal	Basal	Breast Tumor	Stratagene Human Universal Reference that contained 1/10 added MCF7 and ME16C RNAs
H1AUNC-1090-C-Na	UNC-030408B-core	0	0	0	0	3	2	1	10	0	25	GSE18229	Basal	Basal	Breast Tumor	Stratagene Human Universal Reference that contained 1/10 added MCF7 and ME16C RNAs
H1AUNC-1321-C	UNC-020578B	0	0	1	0	3	4	1	3	1	5	GSE18229	Basal	Basal	Breast Tumor	Stratagene Human Universal Reference that contained 1/10 added MCF7 and ME16C RNAs
H1AUNC-1097-Na	UNC-010532B-core	0	0	0	1	3	3	1	7	1	14	GSE18229	Basal	Basal	Tissue: Breast Tumor, Subtype: BaTissue: Breast Tumor, Sal	Stratagene Human Universal Reference that contained 1/10 added MCF7 and ME16C RNAs
H1A6357_3552	BC00064-RECUR	0	0	1		3	1	1	10	1	47	GSE18229	Basal	Basal	Breast Tumor recurrence	Stratagene Human Universal Reference that contained 1/10 added MCF7 and ME16C RNAs
H1A7871-2313V2	PB341-LN-Met											GSE18229	Basal	Basal	Breast Tumor, with paired metastasis sample	Stratagene Human Universal Reference that contained 1/10 added MCF7 and ME16C RNAs
H1A7411-0084-C	PB184	1	0	1	0	3	1	0	29	0	29	GSE18229	Basal	Basal	Breast Tumor	Stratagene Human Universal Reference that contained 1/10 added MCF7 and ME16C RNAs
H1A_C_0077	BC00024T	0	0	0	1	3	3	1	3	1	3	GSE18229	Basal	Basal	Breast Tumor	Stratagene Human Universal Reference that contained 1/10 added MCF7 and ME16C RNAs
H1A4110_3580	BC00082T	0	0	0	0	3	2	0	27	1	27	GSE18229	Basal	Basal	Breast Tumor	Stratagene Human Universal Reference that contained 1/10 added MCF7 and ME16C RNAs
H1A6261-2597V2_Na	PB120-LN-Met	0			1	3	2	1	1	1	13	GSE18229	Basal	Basal	Breast Tumor lymph node metastasis	Stratagene Human Universal Reference that contained 1/10 added MCF7 and ME16C RNAs
H1A6261-2598V2_Na	PB152-LN-MET	0			1		4	1	31	1	74	GSE18229	Basal	Basal	Breast Tumor lymph node metastasis	Stratagene Human Universal Reference that contained 1/10 added MCF7 and ME16C RNAs
H1A6433-2608V2_Na	PB334	0	0	0	0	3	1	0	19	0	19	GSE18229	Basal	Basal	Breast Tumor	Stratagene Human Universal Reference that contained 1/10 added MCF7 and ME16C RNAs
H1A6433-3010_V2	UB29	0	0	0	0	3	2	0	25	0	25	GSE18229	Basal	Basal	Breast Tumor	Stratagene Human Universal Reference that contained 1/10 added MCF7 and ME16C RNAs
H1A7411-0111-C	UB71	0	0	0	0	3	1	0	7	0	7	GSE18229	Basal	Basal	Breast Tumor	Stratagene Human Universal Reference that contained 1/10 added MCF7 and ME16C RNAs
H1A9529-0061C	PB297	0	0	0	0	3	2	0	18	0	18	GSE18229	Basal	Basal	Breast Tumor	Stratagene Human Universal Reference that contained 1/10 added MCF7 and ME16C RNAs
H1AUNC-1121C	00-0161B-Genomic-Core											GSE18229	Basal	Basal	Breast Tumor	Stratagene Human Universal Reference that contained 1/10 added MCF7 and ME16C RNAs
H1AUNC-1122C	010235B-Genomic-Core	0			0	3	1	0	49	0	49	GSE18229	Basal	Basal	Breast Tumor	Stratagene Human Universal Reference that contained 1/10 added MCF7 and ME16C RNAs
H1AUNC-1317-C	UNC-020242B	0			0	3	1	0	31	0	31	GSE18229	Basal	Basal	Breast Tumor	Stratagene Human Universal Reference that contained 1/10 added MCF7 and ME16C RNAs
A44K10829-1282	9830-030619B	1	1	0	1	1	2	0	21	0	21	GSE18229	Basal	Basal	total RNA	Stratagene Human Universal Reference that contained 1/10 added MCF7 and ME16C RNAs
H1A014Na_C	BR98-0261	0	0	0	0	3	2	0	65	0	65	GSE18229	Basal	Basal	Breast Tumor	Stratagene Human Universal Reference that contained 1/10 added MCF7 and ME16C RNAs
H1A6261-1490V2	BR97-0137-VIM-Int		0	0								GSE18229	Basal	Basal	Breast Tumor	Stratagene Human Universal Reference that contained 1/10 added MCF7 and ME16C RNAs
H1A6433-2599V2	BR00-0572-VIM	0	0	1	1	3	3	1	11	0	42	GSE18229	Basal	Basal	Breast Tumor	Stratagene Human Universal Reference that contained 1/10 added MCF7 and ME16C RNAs
H1A9529-0094C	A1-17-Left-Primary-VIM	0		0	1	3	4	1	2	1	2	GSE18229	Basal	Basal	Autopsy patient #1 breast primary tumor	Stratagene Human Universal Reference that contained 1/10 added MCF7 and ME16C RNAs
H1AUNC-1005-C	9830-010118B	0	0	0	1	3	3	0	41	0	41	GSE18229	Basal	Basal	Breast Tumor	Stratagene Human Universal Reference that contained 1/10 added MCF7 and ME16C RNAs
H1AUNC-1006-C	9830-010130B	0	0	0	0	3	2	0	44	0	44	GSE18229	Basal	Basal	Breast Tumor	Stratagene Human Universal Reference that contained 1/10 added MCF7 and ME16C RNAs
H1AUNC-1007-C	9830-010214B	0	0	0	0	3	1	0	37	0	37	GSE18229	Basal	Basal	Breast Tumor	Stratagene Human Universal Reference that contained 1/10 added MCF7 and ME16C RNAs
H1AUNC-1008-C	9830-020039B	1	1	0	0	3	2	0	32	0	32	GSE18229	Basal	Basal	Breast Tumor	Stratagene Human Universal Reference that contained 1/10 added MCF7 and ME16C RNAs
H1AUNC-1322-C	UNC-020510B..	0	0	0	0	3	2	0	34	0	34	GSE18229	Basal	Basal	Breast Tumor	Stratagene Human Universal Reference that contained 1/10 added MCF7 and ME16C RNAs
H1A_C_0081	BC00049T	0	0	0	1	3	2	1	48	0	72	GSE18229	Basal	Basal	Breast Tumor	Stratagene Human Universal Reference that contained 1/10 added MCF7 and ME16C RNAs
H1A4110_3579	BC00078T	0	0	0	1	3	3	0	12	1	12	GSE18229	Basal	Basal	Breast Tumor	Stratagene Human Universal Reference that contained 1/10 added MCF7 and ME16C RNAs
H1A6730-745	UB67-Repeat1		0	0								GSE18229	Basal	Basal	Breast Tumor	Stratagene Human Universal Reference that contained 1/10 added MCF7 and ME16C RNAs
H1A7411-0085-C	PB267	0	0	0	1	3	2	0	20	0	20	GSE18229	Basal	Basal	Breast Tumor	Stratagene Human Universal Reference that contained 1/10 added MCF7 and ME16C RNAs
H1A7871-2422V2	PB267_Repeat1		0	0								GSE18229	Basal	Basal	Breast Tumor	Stratagene Human Universal Reference that contained 1/10 added MCF7 and ME16C RNAs
H1A9529-0054C	HCI02-235	0		0	0	3	2					GSE18229	Basal	Basal	Breast Tumor	Stratagene Human Universal Reference that contained 1/10 added MCF7 and ME16C RNAs
HIA-7601-V2-1004	BR-03-7032				0	3	1					GSE18229	Basal	Basal	Breast Tumor	Stratagene Human Universal Reference that contained 1/10 added MCF7 and ME16C RNAs
H1A_C_0078	BC00029T	0	0	0	1	3		0	62	0	62	GSE18229	Basal	Basal	Breast Tumor	Stratagene Human Universal Reference that contained 1/10 added MCF7 and ME16C RNAs
H1A_C_0080	BC00043T	0	0	0	0	3	2	0	76	0	76	GSE18229	Basal	Basal	Breast Tumor	Stratagene Human Universal Reference that contained 1/10 added MCF7 and ME16C RNAs
H1A0120Na_C	BC00043		0	0								GSE18229	Basal	Basal	Breast Tumor	Stratagene Human Universal Reference that contained 1/10 added MCF7 and ME16C RNAs
H1A4110_3582	BC00094T	0		0	0	3	2					GSE18229	Basal	Basal	Breast Tumor	Stratagene Human Universal Reference that contained 1/10 added MCF7 and ME16C RNAs
H1A4594V2	A7-LN-Met		0	0								GSE18229	Basal	Basal	Autopsy patient #7 Lymph Node metastasis from breast	Stratagene Human Universal Reference that contained 1/10 added MCF7 and ME16C RNAs
H1A5365-899	982085-BC-Brain-Met	0						1	1	1	51	GSE18229	Basal	Basal	Breast tumor metastasis to brain	Stratagene Human Universal Reference that contained 1/10 added MCF7 and ME16C RNAs
H1A6260-732	BC00085	0	0	0	0	2	1	0	19	0	19	GSE18229	Basal	Basal	Breast Tumor	Stratagene Human Universal Reference that contained 1/10 added MCF7 and ME16C RNAs
H1A6261-0922V2	PB126-LN-Met											GSE18229	Basal	Basal	Breast Tumor lymph node metastasis, with paired primary tumor	Stratagene Human Universal Reference that contained 1/10 added MCF7 and ME16C RNAs
H1A6261-0924V2	PB138	0	0	0	0	2	2	0	30	0	30	GSE18229	Basal	Basal	Breast Tumor	Stratagene Human Universal Reference that contained 1/10 added MCF7 and ME16C RNAs
H1A6261-0925V2	PB138-Int		0	0								GSE18229	Basal	Basal	Breast Tumor	Stratagene Human Universal Reference that contained 1/10 added MCF7 and ME16C RNAs
H1A6261-1489V2	BR97-0137-VIM	0	0	0	1	3	3	1	20	1	21	GSE18229	Basal	Basal	Breast Tumor	Stratagene Human Universal Reference that contained 1/10 added MCF7 and ME16C RNAs
H1A6261-1489V2_Na	A1-01-Right-Lung-VIM			0								GSE18229	Basal	Basal	Autopsy patient #1 lung metastasis from breast	Stratagene Human Universal Reference that contained 1/10 added MCF7 and ME16C RNAs
H1A6261-2087V2	BC00086	0		0	1	3	2	0	9	0	9	GSE18229	Basal	Basal	Breast Tumor	Stratagene Human Universal Reference that contained 1/10 added MCF7 and ME16C RNAs
H1A6261-2140V2	PB419	0	0	0	0	3	2	0	10	0	10	GSE18229	Basal	Basal	Breast Tumor	Stratagene Human Universal Reference that contained 1/10 added MCF7 and ME16C RNAs
H1A6261-2141V2	PB419-Int		0	0								GSE18229	Basal	Basal	Breast Tumor	Stratagene Human Universal Reference that contained 1/10 added MCF7 and ME16C RNAs
H1A6433-2610V2	BC00070-Int		0	0								GSE18229	Basal	Basal	Breast Tumor	Stratagene Human Universal Reference that contained 1/10 added MCF7 and ME16C RNAs
H1A6433-2761_V2	PB126	0			1	3	4	1	1	1	16	GSE18229	Basal	Basal	Breast Tumor, with paired metastasis sample	Stratagene Human Universal Reference that contained 1/10 added MCF7 and ME16C RNAs
H1A6433-2810_V2	PB412	0		0	0	3	2					GSE18229	Basal	Basal	Breast Tumor	Stratagene Human Universal Reference that contained 1/10 added MCF7 and ME16C RNAs
H1A6433-2811_V2	PB412-Int			0								GSE18229	Basal	Basal	Breast Tumor	Stratagene Human Universal Reference that contained 1/10 added MCF7 and ME16C RNAs
H1A6433-2989V2	BR00-0572-VIM-Int		0	1								GSE18229	Basal	Basal	Breast Tumor	Stratagene Human Universal Reference that contained 1/10 added MCF7 and ME16C RNAs
H1A6912-6955V2	A5-Skin-Left-Met		0	0								GSE18229	Basal	Basal	Autopsy patient #5 skin metastasis from breast foci B	Stratagene Human Universal Reference that contained 1/10 added MCF7 and ME16C RNAs
H1A6989-8214-V2	PB377	1	0	0	0	3	2	0	18	0	18	GSE18229	Basal	Basal	Breast Tumor	Stratagene Human Universal Reference that contained 1/10 added MCF7 and ME16C RNAs
H1A7411-0112-C	PB297-Int		0	0								GSE18229	Basal	Basal	Breast Tumor	Stratagene Human Universal Reference that contained 1/10 added MCF7 and ME16C RNAs
H1A7871-2407V2	A7-Brain-Met-v2	0	0	0	1	3	2	1	15	1	25	GSE18229	Basal	Basal	Autopsy patient #7 Brain metastasis from breast	Stratagene Human Universal Reference that contained 1/10 added MCF7 and ME16C RNAs
H1A9529-0050C	BR98-0261-Repeat1		0	0								GSE18229	Basal	Basal	Breast Tumor	Stratagene Human Universal Reference that contained 1/10 added MCF7 and ME16C RNAs
H1A9529-0088Na_C	PB196-C-LN-Met											GSE18229	Basal	Basal	Breast Tumor lymph node metastasis, with paired primary tumor	Stratagene Human Universal Reference that contained 1/10 added MCF7 and ME16C RNAs
H1A9529-0089Na_C	PB196-C											GSE18229	Basal	Basal	Breast Tumor, with paired metastasis sample	Stratagene Human Universal Reference that contained 1/10 added MCF7 and ME16C RNAs
H1A9529-0096C	BC00070	0	0	0	0	2	2	1	22	1	25	GSE18229	Basal	Basal	Breast Tumor	Stratagene Human Universal Reference that contained 1/10 added MCF7 and ME16C RNAs
H1A9529-039C	BC00041	0	0	0	0	3	2	1	13	1	29	GSE18229	Basal	Basal	Breast Tumor	Stratagene Human Universal Reference that contained 1/10 added MCF7 and ME16C RNAs
H1A-V2-2411NA	BR-02-7055	0	0	0	1	3	2					GSE18229	Basal	Basal	Breast Tumor	Stratagene Human Universal Reference that contained 1/10 added MCF7 and ME16C RNAs
HIA-7871-V2-2252	BR-02-7035	0	0	0	0	3	2					GSE18229	Basal	Basal	Breast Tumor	Stratagene Human Universal Reference that contained 1/10 added MCF7 and ME16C RNAs
H1AUNC44K-H1-0467-TN36	MDACC-TN36	0	0	0	0	3	1	0	9	0	9	GSE18229	Basal	Basal	Metaplastic Carcinoma from MDACC	Stratagene Human Universal Reference that contained 1/10 added MCF7 and ME16C RNAs
H1AUNC44K-H1-0468-TN6	MDACC-TN6	0	0	0	0	3	2	0	9	0	9	GSE18229	Basal	Basal	Metaplastic Carcinoma from MDACC	Stratagene Human Universal Reference that contained 1/10 added MCF7 and ME16C RNAs
H1AUNC44K-H1-0468-TN77	MDACC-TN77	0	0	0	0		3	0	11	0	11	GSE18229	Basal	Basal	Metaplastic Carcinoma from MDACC	Stratagene Human Universal Reference that contained 1/10 added MCF7 and ME16C RNAs
H1AUNC44K-H1-0572-Meta6	MDACC-Meta6	0	0	0	2	3	4	1	16	1	19	GSE18229	Basal	Basal	Metaplastic Carcinoma from MDACC	Stratagene Human Universal Reference that contained 1/10 added MCF7 and ME16C RNAs
H1A6912-6853V2	A5-Skin#1-Right-Met	0	0	0	1	3	4	1	26	1	26	GSE18229	Basal	Basal	Autopsy patient #5 skin metastasis from breast foci A	Stratagene Human Universal Reference that contained 1/10 added MCF7 and ME16C RNAs
H1AUNC-1245-C	UNC-040211B	1			0	1	2	0	18	0	18	GSE18229	Basal	Basal	Breast Tumor	Stratagene Human Universal Reference that contained 1/10 added MCF7 and ME16C RNAs
H1A7871-2312V2	PB341				1		1	0	18	0	18	GSE18229	Claudin	Normal	Breast Tumor	Stratagene Human Universal Reference that contained 1/10 added MCF7 and ME16C RNAs
H1A7871-2315V2	PB342				1		1	0	23	0	23	GSE18229	Claudin	LumB	Breast Tumor	Stratagene Human Universal Reference that contained 1/10 added MCF7 and ME16C RNAs
H1AUNC-1018-C	9830-020018B	0	0	0	0	3	2	0	31	0	31	GSE18229	Claudin	Basal	Breast Tumor	Stratagene Human Universal Reference that contained 1/10 added MCF7 and ME16C RNAs
H1AUNC-1232-C	UNC-030528B	0	0	0	0	3		0	67	0	67	GSE18229	Claudin	Normal	Breast Tumor	Stratagene Human Universal Reference that contained 1/10 added MCF7 and ME16C RNAs
H1A6433-2808_V2	PB232	0			0		1	0	25	0	25	GSE18229	Claudin	Normal	Breast Tumor	Stratagene Human Universal Reference that contained 1/10 added MCF7 and ME16C RNAs
H1A6546-126	BC00083	0		0	1	3	2	1	33	0	36	GSE18229	Claudin	Her2	Breast Tumor	Stratagene Human Universal Reference that contained 1/10 added MCF7 and ME16C RNAs
H1A7871-2424V2	BC00075_Repeat1	0		0	1	2	3	1	11	1	11	GSE18229	Claudin	Normal	Breast Tumor	Stratagene Human Universal Reference that contained 1/10 added MCF7 and ME16C RNAs
H1A9529_0029_C	PB244T	0		1	0	3	1	0	24	0	24	GSE18229	Claudin	Basal	Breast Tumor	Stratagene Human Universal Reference that contained 1/10 added MCF7 and ME16C RNAs
H1A9529-0001Na_C	PB155-LN-Met	0			1	3	2	0	5	0	5	GSE18229	Claudin	Her2	Breast Tumor lymph node metastasis	Stratagene Human Universal Reference that contained 1/10 added MCF7 and ME16C RNAs
H1A9529-030C	BC00037	0		1	1	3						GSE18229	Claudin	Normal	Breast Tumor	Stratagene Human Universal Reference that contained 1/10 added MCF7 and ME16C RNAs
H1AUNC-0936-C	9830-030597B	0	0	1	0	3	2	0	9	0	9	GSE18229	Claudin	Normal	Breast Tumor	Stratagene Human Universal Reference that contained 1/10 added MCF7 and ME16C RNAs
H1AUNC-0942-C	BC00054	0	0	1	0	2	1.5		83	1	83	GSE18229	Claudin	Normal	Breast Tumor	Stratagene Human Universal Reference that contained 1/10 added MCF7 and ME16C RNAs
H1AUNC-1017-C	9830-010384B	0	0	0	1	3	2	0	32	0	32	GSE18229	Claudin	Basal	Breast Tumor	Stratagene Human Universal Reference that contained 1/10 added MCF7 and ME16C RNAs
H1AUNC-1156-C-Na	UNC-000279B	0	1	0	0	3	1	0	41	0	41	GSE18229	Claudin	Normal	Breast Tumor	Stratagene Human Universal Reference that contained 1/10 added MCF7 and ME16C RNAs
H1AUNC-1234-C	UNC-040011B	1	1	0	0	3	2	1	19	1	19	GSE18229	Claudin	Normal	Breast Tumor	Stratagene Human Universal Reference that contained 1/10 added MCF7 and ME16C RNAs
H1AUNC-1239-C	UNC-030065B	0	0	0	0	3	4	1	25	1	28	GSE18229	Claudin	Normal	Breast Tumor	Stratagene Human Universal Reference that contained 1/10 added MCF7 and ME16C RNAs
H1AUNC-1240-C	UNC-030183B	1	1		1	3	2	1	74	1	88	GSE18229	Claudin	Normal	Breast Tumor	Stratagene Human Universal Reference that contained 1/10 added MCF7 and ME16C RNAs
H1AUNC-1241-C	UNC-030370B	1	1	0	1	1	4	0	30	0	30	GSE18229	Claudin	Normal	Tissue: Breast Tumor, Subtype: Claudin	Stratagene Human Universal Reference that contained 1/10 added MCF7 and ME16C RNAs
H1AUNC1174C	UB-94				0	2	1	0	22	0	22	GSE18229	Claudin	Basal	Breast Tumor	Stratagene Human Universal Reference that contained 1/10 added MCF7 and ME16C RNAs
H1AUNC44K-H1-0461-Meta7	MDACC-Meta7	0	0	0	0	3	2	1	18	1	18	GSE18229	Claudin	Basal	Metaplastic Carcinoma from MDACC	Stratagene Human Universal Reference that contained 1/10 added MCF7 and ME16C RNAs
H1AUNC44K-H1-0462-Meta8	MDACC-Meta8	0	0	0	0		2	1	108	1	108	GSE18229	Claudin	Basal	Metaplastic Carcinoma from MDACC	Stratagene Human Universal Reference that contained 1/10 added MCF7 and ME16C RNAs
H1AUNC44K-H1-0558	UNC04-0574B-44K	0	0	0	0	2	1	0	26	0	26	GSE18229	Claudin	Basal	total RNA	Stratagene Human Universal Reference that contained 1/10 added MCF7 and ME16C RNAs
H1AUNC44K-H1-0572-Meta5	MDACC-Meta5	0	0	0	0	3	2	0	144	0	144	GSE18229	Claudin	Basal	Metaplastic Carcinoma from MDACC	Stratagene Human Universal Reference that contained 1/10 added MCF7 and ME16C RNAs
A44K11240-2760	9830-030267B	0	0	0	0	3	2	0	31	0	31	GSE18229	Claudin	Normal	total RNA	Stratagene Human Universal Reference that contained 1/10 added MCF7 and ME16C RNAs
H1AUNC44K-H1-0466-Meta16	MDACC-Meta16	0	0	0	0	3	4	1	10	1	14	GSE18229	Claudin	Normal	Metaplastic Carcinoma from MDACC	Stratagene Human Universal Reference that contained 1/10 added MCF7 and ME16C RNAs
H1AUNC44K-H1-0559	UNC00-0552B-44K	1	1	1	1	3	4	0	22	0	22	GSE18229	Claudin	Normal	total RNA	Stratagene Human Universal Reference that contained 1/10 added MCF7 and ME16C RNAs
H1AUNC-0761-C-Na	UNC-010208B	0			0	3	2	0	51	0	51	GSE18229	Claudin	Basal	Breast Tumor	Stratagene Human Universal Reference that contained 1/10 added MCF7 and ME16C RNAs
H1AUNC-1128-Na	UNC-020157B-core											GSE18229	Claudin	Basal
H1A6433-2979_V2	PB515	0			1	3	3	0	2	0	2	GSE18229	Claudin	Basal	Breast Tumor	Stratagene Human Universal Reference that contained 1/10 added MCF7 and ME16C RNAs
H1A6433-2610V2_Na	PB205	0	0	0	1	2	4	0	5	0	5	GSE18229	Claudin	Basal	Breast Tumor	Stratagene Human Universal Reference that contained 1/10 added MCF7 and ME16C RNAs
H1A9529-0044Na_C	UB67	0	0	0	1	3	1	0	16	0	16	GSE18229	Claudin	Basal	Breast Tumor	Stratagene Human Universal Reference that contained 1/10 added MCF7 and ME16C RNAs
H1AUNC-1242-C	UNC-030459B-BRCA1	0			0	3	3	1	28	0	37	GSE18229	Claudin	Basal	Breast Tumor	Stratagene Human Universal Reference that contained 1/10 added MCF7 and ME16C RNAs
H1AUNC44K-H1-0463-Meta13	MDACC-Meta13	0	0	0	0	3	2	0	109	0	109	GSE18229	Claudin	Basal	Metaplastic Carcinoma from MDACC	Stratagene Human Universal Reference that contained 1/10 added MCF7 and ME16C RNAs
H1AUNC44K-H1-0464-Meta14	MDACC-Meta14	0	0	0	1	3	4	1	1	1	55	GSE18229	Claudin	Basal	Metaplastic Carcinoma from MDACC	Stratagene Human Universal Reference that contained 1/10 added MCF7 and ME16C RNAs
H1AUNC44K-H1-0465-Meta15	MDACC-Meta15	0	0	0	0		2	1	30	1	34	GSE18229	Claudin	Basal	Metaplastic Carcinoma from MDACC	Stratagene Human Universal Reference that contained 1/10 added MCF7 and ME16C RNAs
H1A9529-041C	BC00063	0		1	1	3	4					GSE18229	Claudin	Her2	Breast Tumor	Stratagene Human Universal Reference that contained 1/10 added MCF7 and ME16C RNAs
H1A6730-735	BC00048	0		0	0	2	3	1	5	1	11	GSE18229	Claudin	Normal	Breast Tumor	Stratagene Human Universal Reference that contained 1/10 added MCF7 and ME16C RNAs
H1AUNC-1087-C-Na	UNC-040191B-core	0	0	0	0	3	2	1	15	1	15	GSE18229	Her2	Her2	Breast Tumor	Stratagene Human Universal Reference that contained 1/10 added MCF7 and ME16C RNAs
H1AUNC-1177-C-Na	UNC-020297B	0	0	1	1	3	3	0	26	0	26	GSE18229	Her2	Her2	Breast Tumor	Stratagene Human Universal Reference that contained 1/10 added MCF7 and ME16C RNAs
H1AUNC-1318-C	UNC-020306B	1	1	1	2	3	4	1	22	1	22	GSE18229	Her2	Her2	Breast Tumor	Stratagene Human Universal Reference that contained 1/10 added MCF7 and ME16C RNAs
H1A_C_0079	BC00036T	0	0	1	1	2	2	0	10	0	10	GSE18229	Her2	Her2	Breast Tumor	Stratagene Human Universal Reference that contained 1/10 added MCF7 and ME16C RNAs
H1A6261-2980V2_Na	BC00036-Repeat1		0	1								GSE18229	Her2	Her2	Breast Tumor	Stratagene Human Universal Reference that contained 1/10 added MCF7 and ME16C RNAs
H1A6433-2275_V2	UB60	0	0	1	1	3	2	0	20	0	20	GSE18229	Her2	Her2	Breast Tumor	Stratagene Human Universal Reference that contained 1/10 added MCF7 and ME16C RNAs
H1A6433-2812_V2	PB455	0	0	1	1	2	3	0	9	0	9	GSE18229	Her2	Her2	Breast Tumor	Stratagene Human Universal Reference that contained 1/10 added MCF7 and ME16C RNAs
H1A7411-0114-C	PB376	0	0	0	0	3	2	0	15	0	15	GSE18229	Her2	Her2	Breast Tumor	Stratagene Human Universal Reference that contained 1/10 added MCF7 and ME16C RNAs
H1A9529-0044C	PB311	1	1	0	1	3	3	0	14	0	14	GSE18229	Her2	Her2	Breast Tumor	Stratagene Human Universal Reference that contained 1/10 added MCF7 and ME16C RNAs
H1A9529-0045C	PB314	0	0	1	1	3	3	0	21	0	21	GSE18229	Her2	Her2	Breast Tumor	Stratagene Human Universal Reference that contained 1/10 added MCF7 and ME16C RNAs
H1A9529-0064C	UB37	0	1	0	1	3	1	0	25	0	25	GSE18229	Her2	Her2	Breast Tumor	Stratagene Human Universal Reference that contained 1/10 added MCF7 and ME16C RNAs
H1AUNC-1270-C	WU-04038-11728	1	1	1	1	2	2	0	62	0	62	GSE18229	Her2	Her2	Tissue: Breast Tumor, Subtype: LumA	Stratagene Human Universal Reference that contained 1/10 added MCF7 and ME16C RNAs
H1AUNC-1276-C	WU-01500-2231	1	0	0	0	3	1	0	70	0	70	GSE18229	Her2	Her2	Tissue: Breast Tumor, Subtype: LumA	Stratagene Human Universal Reference that contained 1/10 added MCF7 and ME16C RNAs
H1AUNC-1316-C	UNC-020155B	0			1	3	3	1	31	0	42	GSE18229	Her2	Her2	Breast Tumor	Stratagene Human Universal Reference that contained 1/10 added MCF7 and ME16C RNAs
H1AUNC-1324-C	UNC-040269B	0			0	3	2	0	17	0	17	GSE18229	Her2	Her2	Breast Tumor	Stratagene Human Universal Reference that contained 1/10 added MCF7 and ME16C RNAs
H1A6433-2611V2	BR00-0284	0	0	1	0	3	3	0	43	0	43	GSE18229	Her2	Her2	Breast Tumor	Stratagene Human Universal Reference that contained 1/10 added MCF7 and ME16C RNAs
H1A6912-6958V2	BR94-1096	1	1		0	1	2	1	31	1	94	GSE18229	Her2	Her2	Breast Tumor	Stratagene Human Universal Reference that contained 1/10 added MCF7 and ME16C RNAs
H1A6989-8227-V2	030222-Spinal-Met	1	1	0	1	2	2	1	1	1	44	GSE18229	Her2	Her2	Breast tumor metastasis to spinal cord	Stratagene Human Universal Reference that contained 1/10 added MCF7 and ME16C RNAs
H1A7411-0109-C	030521-BC-Brain-Met		0	1								GSE18229	Her2	Her2	Breast tumor metastasis to brain	Stratagene Human Universal Reference that contained 1/10 added MCF7 and ME16C RNAs
H1AG4110A_4260	BR94-187_Dup	1		0	1	2	4	1	1	1	23	GSE18229	Her2	Her2	Breast Tumor	Stratagene Human Universal Reference that contained 1/10 added MCF7 and ME16C RNAs
H1A6260-731	BC00057-post-chemo	0	0	1	1	3	4	1	8	1	12	GSE18229	Her2	Her2	Breast Tumor, chemotherapy treated	Stratagene Human Universal Reference that contained 1/10 added MCF7 and ME16C RNAs
H1A7871-2423V2	BC00063_Repeat1			1								GSE18229	Her2	Her2	Breast Tumor	Stratagene Human Universal Reference that contained 1/10 added MCF7 and ME16C RNAs
H1A2371V2	A8-Lung-Met		1	1								GSE18229	Her2	Her2	Autopsy patient #8 Lung metastasis from breast	Stratagene Human Universal Reference that contained 1/10 added MCF7 and ME16C RNAs
H1A4956V2_Na	A8-Caudaequina-Met	1	1	1	1	2	2	1	1	1	44	GSE18229	Her2	Her2	Autopsy patient #8 Caudaequina metastasis from breast	Stratagene Human Universal Reference that contained 1/10 added MCF7 and ME16C RNAs
H1A6433-2601V2	BC00010-Repeat1		0	1								GSE18229	Her2	Her2	Breast Tumor	Stratagene Human Universal Reference that contained 1/10 added MCF7 and ME16C RNAs
H1A6433-2987V2	BR00-0284-Int		0	1								GSE18229	Her2	Her2	Breast Tumor	Stratagene Human Universal Reference that contained 1/10 added MCF7 and ME16C RNAs
H1A6730-647	BC00030-MET-post chemo	0		1	1	2	4	1	8	1	33	GSE18229	Her2	Her2	Breast Tumor Metastasis, chemotherapy treated	Stratagene Human Universal Reference that contained 1/10 added MCF7 and ME16C RNAs
H1A6912-6851V2	A4-LUL-Lung-Met			0								GSE18229	Her2	Her2	Autopsy patient #4 lung metastasis from breast foci B	Stratagene Human Universal Reference that contained 1/10 added MCF7 and ME16C RNAs
H1A6912-6852V2	A4-LLL-Lung-Met	1		0	1	3	4	1	22	1	22	GSE18229	Her2	Her2	Autopsy patient #4 lung metastasis from breast foci A	Stratagene Human Universal Reference that contained 1/10 added MCF7 and ME16C RNAs
H1A6912-6985V2	BR95-0152	1			0	3	4	1	26	0	101	GSE18229	Her2	Her2	Breast Tumor	Stratagene Human Universal Reference that contained 1/10 added MCF7 and ME16C RNAs
H1A7411-0110-C	030521-BC-Brain-Met-Int		0	1								GSE18229	Her2	Her2	Breast tumor metastasis to brain	Stratagene Human Universal Reference that contained 1/10 added MCF7 and ME16C RNAs
H1A9529-0040C_Na	BC00051	0	0	0	0	2	2	0	68	0	68	GSE18229	Her2	Her2	Breast Tumor	Stratagene Human Universal Reference that contained 1/10 added MCF7 and ME16C RNAs
H1A9529-0087C	020573-BC-Primary(paired-020577)	1		0	1	3	3	1	10	0	22	GSE18229	Her2	Her2	Breast primary tumor from a patient with an associated brain metastases, which is 020577-BC-Brain-Met(=73)	Stratagene Human Universal Reference that contained 1/10 added MCF7 and ME16C RNAs
H1A9529-0088C	BC00055	0		1	1	2		1	12	1	31	GSE18229	Her2	Her2	Breast Tumor	Stratagene Human Universal Reference that contained 1/10 added MCF7 and ME16C RNAs
H1A9529-0089C	BC00071	0	0	1	1	2	2	1	16	1	47	GSE18229	Her2	Her2	Breast Tumor	Stratagene Human Universal Reference that contained 1/10 added MCF7 and ME16C RNAs
H1A9529-0090C	BC00074	0		1	1	2	2					GSE18229	Her2	Her2	Breast Tumor	Stratagene Human Universal Reference that contained 1/10 added MCF7 and ME16C RNAs
H1A9529-0091C	BC00097	0		1	1	3	2					GSE18229	Her2	Her2	Breast Tumor	Stratagene Human Universal Reference that contained 1/10 added MCF7 and ME16C RNAs
H1A9529-0092C	BR01-0123	0	0	0	1	2	3	1	31	0	41	GSE18229	Her2	Her2	Breast Tumor	Stratagene Human Universal Reference that contained 1/10 added MCF7 and ME16C RNAs
H1A9529-39C_Na	BC00010	0	0	1	1	2	3	1	16	1	16	GSE18229	Her2	Her2	Breast Tumor	Stratagene Human Universal Reference that contained 1/10 added MCF7 and ME16C RNAs
H1A9529-0051C	BR99-0348-GATA3	1	1	0	0	2	2	0	32	0	32	GSE18229	LumA	LumA	Breast Tumor	Stratagene Human Universal Reference that contained 1/10 added MCF7 and ME16C RNAs
H1A9529-025C_Na	BR00-0387	1	1	0	1	2	4	1	6	0	51	GSE18229	LumA	LumA	Breast Tumor	Stratagene Human Universal Reference that contained 1/10 added MCF7 and ME16C RNAs
H1AUNC-0762-C-Na	UNC-010224B	1	0	0	0	2	3	0	50	0	50	GSE18229	LumA	LumA	Breast Tumor	Stratagene Human Universal Reference that contained 1/10 added MCF7 and ME16C RNAs
H1AUNC-1091-Na	UNC-020464B-core	1	1	0	0	1	2	0	2	0	2	GSE18229	LumA	LumA	Tissue: Breast Tumor, Subtype: LumA	Stratagene Human Universal Reference that contained 1/10 added MCF7 and ME16C RNAs
H1AUNC-1124C	010353B-Genomic-Core	0	0	0	0	3	2	0	12	0	12	GSE18229	LumA	LumA	Breast Tumor	Stratagene Human Universal Reference that contained 1/10 added MCF7 and ME16C RNAs
H1A6261-1500V2	UB57	1	1	0	0	2	1	0	17	0	17	GSE18229	LumA	LumA	Breast Tumor	Stratagene Human Universal Reference that contained 1/10 added MCF7 and ME16C RNAs
H1A6433-2274_V2	UB45	1	1	0	1	2	2	0	21	0	21	GSE18229	LumA	LumA	Breast Tumor	Stratagene Human Universal Reference that contained 1/10 added MCF7 and ME16C RNAs
H1A6433-2600V2	BC00004-Repeat1		1	0								GSE18229	LumA	LumA	Breast Tumor	Stratagene Human Universal Reference that contained 1/10 added MCF7 and ME16C RNAs
H1A6433-2990V2	BR00-0587-GATA3	1	1	0	0	3	2	0	37	0	37	GSE18229	LumA	LumA	Breast Tumor	Stratagene Human Universal Reference that contained 1/10 added MCF7 and ME16C RNAs
H1A6433-3007_V2	UB21	1	1	0	0	1	1	0	30	0	30	GSE18229	LumA	LumA	Breast Tumor	Stratagene Human Universal Reference that contained 1/10 added MCF7 and ME16C RNAs
H1A6433-3011_V2	UB39	1	0	0	0	2	1	0	25	0	25	GSE18229	LumA	LumA	Breast Tumor	Stratagene Human Universal Reference that contained 1/10 added MCF7 and ME16C RNAs
H1A6912-6956V2	PB211	1			1		1	0	22	0	22	GSE18229	LumA	LumA	Breast Tumor	Stratagene Human Universal Reference that contained 1/10 added MCF7 and ME16C RNAs
H1A6989-8215-V2	PB379	1	1	0	1	3	2	1	15	0	17	GSE18229	LumA	LumA	Breast Tumor	Stratagene Human Universal Reference that contained 1/10 added MCF7 and ME16C RNAs
H1A6989-8226-V2	PB413	1		0	1	2	2	0	9	0	9	GSE18229	LumA	LumA	Breast Tumor	Stratagene Human Universal Reference that contained 1/10 added MCF7 and ME16C RNAs
H1A7411-0082-C	BR99-0348-GATA3-Int		1	0								GSE18229	LumA	LumA	Breast Tumor	Stratagene Human Universal Reference that contained 1/10 added MCF7 and ME16C RNAs
H1A7411-0120-C	UB55	1	1	0	0	1	1	0	22	0	22	GSE18229	LumA	LumA	Breast Tumor	Stratagene Human Universal Reference that contained 1/10 added MCF7 and ME16C RNAs
H1A7411-0121-C	UB55-Int		1	0								GSE18229	LumA	LumA	Breast Tumor	Stratagene Human Universal Reference that contained 1/10 added MCF7 and ME16C RNAs
H1A9529-0046C	UB58	1		0	1	2	1	0	19	0	19	GSE18229	LumA	LumA	Breast Tumor	Stratagene Human Universal Reference that contained 1/10 added MCF7 and ME16C RNAs
H1A9529-0056C	PB255	1	1	0	1	3	2	0	4	0	4	GSE18229	LumA	LumA	Breast Tumor	Stratagene Human Universal Reference that contained 1/10 added MCF7 and ME16C RNAs
H1A9529-0063C	PB370	1	1	0	1	3	2	0	20	0	20	GSE18229	LumA	LumA	Breast Tumor	Stratagene Human Universal Reference that contained 1/10 added MCF7 and ME16C RNAs
H1A9529-0065C	UB61	1	0	1	1	2	2	0	19	0	19	GSE18229	LumA	LumA	Breast Tumor	Stratagene Human Universal Reference that contained 1/10 added MCF7 and ME16C RNAs
H1A9529-30C_Na	BC00004	0	1	0	0	2	1	0	118	0	118	GSE18229	LumA	LumA	Breast Tumor	Stratagene Human Universal Reference that contained 1/10 added MCF7 and ME16C RNAs
H1AUNC-1267	WU-03853-8702	1	1	0	0	3	1	0	68	0	68	GSE18229	LumA	LumA	Tissue: Breast Tumor, Subtype: LumA	Stratagene Human Universal Reference that contained 1/10 added MCF7 and ME16C RNAs
H1AUNC-1275-C	WU-03780-9028	1	1	0	0	3	2	0	62	0	62	GSE18229	LumA	LumA	Tissue: Breast Tumor, Subtype: LumA	Stratagene Human Universal Reference that contained 1/10 added MCF7 and ME16C RNAs
H1AUNC-1278-C	WU-05009-4750	1	1	0	0	1	1	0	64	0	64	GSE18229	LumA	LumA	Tissue: Breast Tumor, Subtype: LumA	Stratagene Human Universal Reference that contained 1/10 added MCF7 and ME16C RNAs
H1AUNC-1282-C	WU-00777-4362	1	1	0	1	2	3	0	100	0	100	GSE18229	LumA	LumA	Tissue: Breast Tumor, Subtype: LumA	Stratagene Human Universal Reference that contained 1/10 added MCF7 and ME16C RNAs
H1AUNC-1284-C	WU-03843-8677	1	1	0	0	2	4	0	69	0	69	GSE18229	LumA	LumA	Tissue: Breast Tumor, Subtype: LumA	Stratagene Human Universal Reference that contained 1/10 added MCF7 and ME16C RNAs
H1AUNC-1285-C	WU-05561-11732	1	1	0	1	2	1	0	57	0	57	GSE18229	LumA	LumA	Tissue: Breast Tumor, Subtype: LumA	Stratagene Human Universal Reference that contained 1/10 added MCF7 and ME16C RNAs
H1AUNC-1301-C	WU-05144-4628	1	1	0	1	3	2	0	63	0	63	GSE18229	LumA	LumA	Tissue: Breast Tumor, Subtype: LumA	Stratagene Human Universal Reference that contained 1/10 added MCF7 and ME16C RNAs
H1AUNC-1447-C	WU-03700-9024	1	1	0	0	3	1	0	73	0	73	GSE18229	LumA	LumA	Tissue: Breast Tumor, Subtype: LumA	Stratagene Human Universal Reference that contained 1/10 added MCF7 and ME16C RNAs
H1AUNC-1451-C	WU-01700-2855	1	1		0	2	1	0	71	0	71	GSE18229	LumA	LumA	Tissue: Breast Tumor, Subtype: LumA	Stratagene Human Universal Reference that contained 1/10 added MCF7 and ME16C RNAs
H1AUNC-1473-C	WU-04226-14539	1	1	0	1	3	2	0	61	0	61	GSE18229	LumA	LumA	Tissue: Breast Tumor, Subtype: LumA	Stratagene Human Universal Reference that contained 1/10 added MCF7 and ME16C RNAs
H1AUNC-1492C	WU-02689-15567	1	1	0	0	2	1	0	76	0	76	GSE18229	LumA	LumA	Tissue: Breast Tumor, Subtype: LumA	Stratagene Human Universal Reference that contained 1/10 added MCF7 and ME16C RNAs
H1AUNC-1494C	WU-03483-8696	1	0	0	0	2	1	0	54	0	54	GSE18229	LumA	LumA	Tissue: Breast Tumor, Subtype: LumA	Stratagene Human Universal Reference that contained 1/10 added MCF7 and ME16C RNAs
H1AUNC-1508-C	WU-00538-2858			0	0		1	0	66	0	66	GSE18229	LumA	LumA	Tissue: Breast Tumor, Subtype: LumA	Stratagene Human Universal Reference that contained 1/10 added MCF7 and ME16C RNAs
H1AUNC-1522-C	WU-02181-9403	1	0	0	0	1	2	0	81	0	81	GSE18229	LumA	LumA	Tissue: Breast Tumor, Subtype: LumA	Stratagene Human Universal Reference that contained 1/10 added MCF7 and ME16C RNAs
H1AUNC-1523-C	WU-07453-14263	1	0	0	0	3	3	0	57	0	57	GSE18229	LumA	LumA	Tissue: Breast Tumor, Subtype: LumA	Stratagene Human Universal Reference that contained 1/10 added MCF7 and ME16C RNAs
H1A9529-0059C	PB277	1	1	0	1	3	2	0	12	0	12	GSE18229	LumA	LumA	Breast Tumor	Stratagene Human Universal Reference that contained 1/10 added MCF7 and ME16C RNAs
H1A6261-1499V2	UB56	1	1	0	1	2	1	0	9	0	9	GSE18229	LumA	LumA	Breast Tumor	Stratagene Human Universal Reference that contained 1/10 added MCF7 and ME16C RNAs
H1A6433-2273_V2	UB44	1	1	0	1	2	2	0	24	0	24	GSE18229	LumA	LumA	Breast Tumor	Stratagene Human Universal Reference that contained 1/10 added MCF7 and ME16C RNAs
H1A6433-2978_V2	PB479	1		0	1	3	2					GSE18229	LumA	LumA	Breast Tumor	Stratagene Human Universal Reference that contained 1/10 added MCF7 and ME16C RNAs
H1A7411-0108-C	UB69	1	0	0	0	2	1	0	13	0	13	GSE18229	LumA	LumA	Breast Tumor	Stratagene Human Universal Reference that contained 1/10 added MCF7 and ME16C RNAs
H1A7411-0113-C	PB441	1	1	0	0	2	1	0	9	0	9	GSE18229	LumA	LumA	Breast Tumor	Stratagene Human Universal Reference that contained 1/10 added MCF7 and ME16C RNAs
H1A7411-0118-C	UB38	1	1	0	0	1	1	0	20	0	20	GSE18229	LumA	LumA	Breast Tumor	Stratagene Human Universal Reference that contained 1/10 added MCF7 and ME16C RNAs
H1A9529-0043C	PB284	1		0	0	1	1	0	1	0	1	GSE18229	LumA	LumA	Breast Tumor	Stratagene Human Universal Reference that contained 1/10 added MCF7 and ME16C RNAs
H1AUNC-1305-C	WU-05094-4757	1	1	0	1	1	1	0	60	0	60	GSE18229	LumA	LumA	Tissue: Breast Tumor, Subtype: LumA	Stratagene Human Universal Reference that contained 1/10 added MCF7 and ME16C RNAs
H1AUNC-1499C	WU-07791-15573	1	1	0	0	2	1	0	53	0	53	GSE18229	LumA	LumA	Tissue: Breast Tumor, Subtype: LumA	Stratagene Human Universal Reference that contained 1/10 added MCF7 and ME16C RNAs
H1AUNC-1507-C	WU-01520-2706	1	1	0	1	2	2	0	77	0	77	GSE18229	LumA	LumA	Tissue: Breast Tumor, Subtype: LumA	Stratagene Human Universal Reference that contained 1/10 added MCF7 and ME16C RNAs
H1AUNC-1518-C	WU-06545-4772	1	1	0	0	3	3	0	49	0	49	GSE18229	LumA	LumA	Tissue: Breast Tumor, Subtype: LumA	Stratagene Human Universal Reference that contained 1/10 added MCF7 and ME16C RNAs
H1AUNC-1566C	WU-07805-15726	1	1	0	1	3	2	0	58	0	58	GSE18229	LumA	LumA	Tissue: Breast Tumor, Subtype: LumA	Stratagene Human Universal Reference that contained 1/10 added MCF7 and ME16C RNAs
A44K10829-1192	9830-030118B	1	0	0	0	1	3	1	14	1	14	GSE18229	LumA	LumA	total RNA	Stratagene Human Universal Reference that contained 1/10 added MCF7 and ME16C RNAs
A44K10829-1281	9830-030584B	1	1	0	1		1	0	21	0	21	GSE18229	LumA	LumA	total RNA	Stratagene Human Universal Reference that contained 1/10 added MCF7 and ME16C RNAs
H1A5365-900	030064-BC-Brain-Met	1	0	0	1	2	1	1	51	0	64	GSE18229	LumA	LumA	Breast tumor metastasis to brain	Stratagene Human Universal Reference that contained 1/10 added MCF7 and ME16C RNAs
H1A6433-2988V2	BR00-0504	1	1	0	1	1	2	0	39	0	39	GSE18229	LumA	LumA	Breast Tumor	Stratagene Human Universal Reference that contained 1/10 added MCF7 and ME16C RNAs
H1A6912-6957V2	BR94-1083	0	1	0	1	3	1	1	23	1	47	GSE18229	LumA	LumA	Breast Tumor	Stratagene Human Universal Reference that contained 1/10 added MCF7 and ME16C RNAs
H1A6912-6987V2	BR96-0014	1		0	1	1	4	0	96	0	96	GSE18229	LumA	LumA	Breast Tumor	Stratagene Human Universal Reference that contained 1/10 added MCF7 and ME16C RNAs
H1A9529-0093C	BR01-0246	1	1	0	1	2	2	0	31	0	31	GSE18229	LumA	LumA	Breast Tumor	Stratagene Human Universal Reference that contained 1/10 added MCF7 and ME16C RNAs
H1AUNC-0764-C-Na	UNC-010355B	0	0	0	0	1	1	0	12	0	12	GSE18229	LumA	LumA	Breast Tumor	Stratagene Human Universal Reference that contained 1/10 added MCF7 and ME16C RNAs
H1AUNC-0933-C	9830-020461B	1	1	1	0	3	2	0	23	0	23	GSE18229	LumA	LumA	Breast Tumor	Stratagene Human Universal Reference that contained 1/10 added MCF7 and ME16C RNAs
H1AUNC-0995-C	9830-000094B	1	1	0	0	2	1	0	54	0	54	GSE18229	LumA	LumA	Breast Tumor	Stratagene Human Universal Reference that contained 1/10 added MCF7 and ME16C RNAs
H1AUNC-0998-C	9830-000424B	1	1	1	0	2	1	0	38	0	38	GSE18229	LumA	LumA	Breast Tumor, tamoxifen-treated patient	Stratagene Human Universal Reference that contained 1/10 added MCF7 and ME16C RNAs
H1AUNC-1000-C	9830-000471B	1	0	0	0		2	1	46	0	47	GSE18229	LumA	LumA	Breast Tumor, tamoxifen-treated patient	Stratagene Human Universal Reference that contained 1/10 added MCF7 and ME16C RNAs
H1AUNC-1010-C	9830-020185B	1	0	0	1	1	3	0	26	0	26	GSE18229	LumA	LumA	Breast Tumor	Stratagene Human Universal Reference that contained 1/10 added MCF7 and ME16C RNAs
H1AUNC-1012-C	9830-000060B	1	0	0	0	2	2	0	53	0	53	GSE18229	LumA	LumA	Breast Tumor	Stratagene Human Universal Reference that contained 1/10 added MCF7 and ME16C RNAs
H1AUNC-1016-C	9830-010255B	0	0	1	0	3	2	0	35	0	35	GSE18229	LumA	LumA	Breast Tumor	Stratagene Human Universal Reference that contained 1/10 added MCF7 and ME16C RNAs
H1AUNC-1019-C	9830-020025B	1	1	0	0	1	2	0	27	0	27	GSE18229	LumA	LumA	Breast Tumor	Stratagene Human Universal Reference that contained 1/10 added MCF7 and ME16C RNAs
H1AUNC-1235-C	UNC-040134B	1	1	0	0	2	2	0	20	0	20	GSE18229	LumA	LumA	Breast Tumor	Stratagene Human Universal Reference that contained 1/10 added MCF7 and ME16C RNAs
H1AUNC-1236-C	UNC-020320B	1	1	0	0	2	3	0	41	0	41	GSE18229	LumA	LumA	Breast Tumor	Stratagene Human Universal Reference that contained 1/10 added MCF7 and ME16C RNAs
H1AUNC-1237-C	UNC-020428B	1	1	0	1	1	2	0	22	0	22	GSE18229	LumA	LumA	Breast Tumor	Stratagene Human Universal Reference that contained 1/10 added MCF7 and ME16C RNAs
H1A6433-2598V2	BR00-0344-Repeat1		0	0								GSE18229	LumA	LumA	Breast Tumor	Stratagene Human Universal Reference that contained 1/10 added MCF7 and ME16C RNAs
H1A6433-2597V2	BR00-0387-Repeat1		1	0								GSE18229	LumA	LumA	Breast Tumor	Stratagene Human Universal Reference that contained 1/10 added MCF7 and ME16C RNAs
H1A6730-644	BC00014-Repeat1		0	0								GSE18229	LumA	LumA	Breast Tumor	Stratagene Human Universal Reference that contained 1/10 added MCF7 and ME16C RNAs
H1A7411-0107-C	UB61-Int		0	1								GSE18229	LumA	LumA	Breast Tumor	Stratagene Human Universal Reference that contained 1/10 added MCF7 and ME16C RNAs
H1A7411-0116-C	PB475	1	1	0	0	2	2	0	2	0	2	GSE18229	LumA	LumA	Breast Tumor	Stratagene Human Universal Reference that contained 1/10 added MCF7 and ME16C RNAs
H1A9529-0003C	PB158	1			0	3	3	0	30	0	30	GSE18229	LumA	LumA	Breast Tumor	Stratagene Human Universal Reference that contained 1/10 added MCF7 and ME16C RNAs
H1A9529-0045Na_C	BC00014	0	0	0	1	3	4	1	18	1	23	GSE18229	LumA	LumA	Breast Tumor	Stratagene Human Universal Reference that contained 1/10 added MCF7 and ME16C RNAs
H1A9529-022-C	BC00066	0	1	1	1	3	3	1	18	1	18	GSE18229	LumA	LumA	Breast Tumor	Stratagene Human Universal Reference that contained 1/10 added MCF7 and ME16C RNAs
H1AUNC-0792-C	BC00011	1	0	0	1		2	0	105	0	105	GSE18229	LumA	LumA	Breast Tumor	Stratagene Human Universal Reference that contained 1/10 added MCF7 and ME16C RNAs
H1AUNC-0793-C	BC00040	1	0	0	1	3	3	1	59	1	62	GSE18229	LumA	LumA	Breast Tumor, tamoxifen-treated patient	Stratagene Human Universal Reference that contained 1/10 added MCF7 and ME16C RNAs
H1AUNC-0898B-C	9819-000129B	1	1	0	0	2	2	0	65	0	65	GSE18229	LumA	LumA	Breast Tumor	Stratagene Human Universal Reference that contained 1/10 added MCF7 and ME16C RNAs
H1AUNC-0915-C	BC00035											GSE18229	LumA	LumA	Breast Tumor	Stratagene Human Universal Reference that contained 1/10 added MCF7 and ME16C RNAs
H1AUNC-0919-C	BC00042	1	1	0	1	2	2	1	14	0	47	GSE18229	LumA	LumA	Breast Tumor, tamoxifen-treated patient	Stratagene Human Universal Reference that contained 1/10 added MCF7 and ME16C RNAs
H1AUNC-0920-C	BC00072	1	1	0	1	2	2	1	46	0	70	GSE18229	LumA	LumA	Breast Tumor	Stratagene Human Universal Reference that contained 1/10 added MCF7 and ME16C RNAs
H1AUNC-0935-C	9830-030446B	1	1	0	0	2	2	0	12	0	12	GSE18229	LumA	LumA	Breast Tumor	Stratagene Human Universal Reference that contained 1/10 added MCF7 and ME16C RNAs
H1AUNC-0938-C	9830-010461B	1	1	0	1	1	2	0	32	0	32	GSE18229	LumA	LumA	Breast Tumor	Stratagene Human Universal Reference that contained 1/10 added MCF7 and ME16C RNAs
H1AUNC-0940-C	9830-030562B	1	1	0	1	2	2	0	54	0	54	GSE18229	LumA	LumA	Breast Tumor, tamoxifen-treated patient	Stratagene Human Universal Reference that contained 1/10 added MCF7 and ME16C RNAs
H1A-V2-1313	BR-02-7054				0	1	1					GSE18229	LumA	LumA	Breast Tumor	Stratagene Human Universal Reference that contained 1/10 added MCF7 and ME16C RNAs
H1A-V2-1314	BR-03-7243				1		2					GSE18229	LumA	LumA	Breast Tumor	Stratagene Human Universal Reference that contained 1/10 added MCF7 and ME16C RNAs
HIA-7871-V2-2316	BR-02-7048				1		1					GSE18229	LumA	LumA	Breast Tumor	Stratagene Human Universal Reference that contained 1/10 added MCF7 and ME16C RNAs
HIA-NA-V2-4556	BR-02-7050	1	1	0	1	2	2					GSE18229	LumA	LumA	Breast Tumor	Stratagene Human Universal Reference that contained 1/10 added MCF7 and ME16C RNAs
H1AUNC-0922-C	BC00093-T	1	1	1	1	3	2	1	8			GSE18229	LumA	LumA	Breast Tumor	Stratagene Human Universal Reference that contained 1/10 added MCF7 and ME16C RNAs
H1A6261-2139V2_Na	Normal-Breast-5											GSE18229	LumA	LumA	Normal breast tissue from an individual	Stratagene Human Universal Reference that contained 1/10 added MCF7 and ME16C RNAs
H1A6433-2758_V2	UB79	1	0	0	1	2	2	0	2	0	2	GSE18229	LumA	LumA	Breast Tumor, with paired metastasis sample	Stratagene Human Universal Reference that contained 1/10 added MCF7 and ME16C RNAs
H1A9529-0048C	BR97-1045	1	1	0	1	2	2	0	31	0	31	GSE18229	LumA	LumA	Breast Tumor	Stratagene Human Universal Reference that contained 1/10 added MCF7 and ME16C RNAs
H1AUNC-0796-C	BC00067	1	1	0	1	2	2	0	28	0	28	GSE18229	LumA	LumA	Breast Tumor	Stratagene Human Universal Reference that contained 1/10 added MCF7 and ME16C RNAs
H1AUNC-1573-C	WashU-15720-repeat	1	1	0	0	3	1	0	69	0	69	GSE18229	LumA	LumA	Tissue: Breast Tumor, Subtype: LumA	Stratagene Human Universal Reference that contained 1/10 added MCF7 and ME16C RNAs
H1AUNC44K-H1-0556	UNC00-0164B-44K	1	1	0	0	1	3	0	73	0	73	GSE18229	LumA	LumA	total RNA	Stratagene Human Universal Reference that contained 1/10 added MCF7 and ME16C RNAs
UNC44K-0101-V	UNC-960028B	1			1	2	3	0	97	0	97	GSE18229	LumA	LumA	total RNA	Stratagene Human Universal Reference that contained 1/10 added MCF7 and ME16C RNAs
UNC44K-0116-V	UNC-010304B	1		0	1		2	0	92	0	92	GSE18229	LumA	LumA	total RNA	Stratagene Human Universal Reference that contained 1/10 added MCF7 and ME16C RNAs
H1AUNC-1086-C-Na	UNC-040227B-core	1			0	3	2	0	18	0	18	GSE18229	LumA	LumA	Breast Tumor	Stratagene Human Universal Reference that contained 1/10 added MCF7 and ME16C RNAs
H1AUNC-1015-C	9830-020416B	1	0	1	0	2	1	0	5	0	5	GSE18229	LumB	LumB	Breast Tumor, tamoxifen-treated patient	Stratagene Human Universal Reference that contained 1/10 added MCF7 and ME16C RNAs
H1AUNC-0918-C	BC00033-T	1	1	0	1	3	2	1	21	1	46	GSE18229	LumB	LumB	Breast Tumor	Stratagene Human Universal Reference that contained 1/10 added MCF7 and ME16C RNAs
H1A9529-0001C	030432-BC-Brain-Met-Int		0	0								GSE18229	LumB	LumB	Breast tumor metastasis to brain	Stratagene Human Universal Reference that contained 1/10 added MCF7 and ME16C RNAs
H1AUNC-1009-C	9830-020072B	1	1	0	0	2	2	0	23	0	23	GSE18229	LumB	LumB	Breast Tumor	Stratagene Human Universal Reference that contained 1/10 added MCF7 and ME16C RNAs
H1AUNC-1088-C-Na	UNC-040114B-core	1	1	0	0	2	2	0	16	0	16	GSE18229	LumB	LumB	Breast Tumor	Stratagene Human Universal Reference that contained 1/10 added MCF7 and ME16C RNAs
H1AUNC-1125C	010456B-Genomic-Core	1	0	0	0	3	2	1	38	0	48	GSE18229	LumB	LumB	Breast Tumor	Stratagene Human Universal Reference that contained 1/10 added MCF7 and ME16C RNAs
H1AUNC-1319-C	UNC-020439B	1	0	0	1	3	4	1	16	1	16	GSE18229	LumB	LumB	Breast Tumor	Stratagene Human Universal Reference that contained 1/10 added MCF7 and ME16C RNAs
H1AUNC-1323-C	UNC-040182B	1	1	1	1	3	2	0	16	0	16	GSE18229	LumB	LumB	Breast Tumor	Stratagene Human Universal Reference that contained 1/10 added MCF7 and ME16C RNAs
H1A6989-8211-V2	UB66	1	0	0	0	1	2	0	9	0	9	GSE18229	LumB	LumB	Breast Tumor	Stratagene Human Universal Reference that contained 1/10 added MCF7 and ME16C RNAs
H1A6433-2272V2	UB43	1	1	0	1	3	1	0	19	0	19	GSE18229	LumB	LumB	Breast Tumor	Stratagene Human Universal Reference that contained 1/10 added MCF7 and ME16C RNAs
H1A9529-0041C_Na	BC00034	0	0	0	0	2	1	0	81	0	81	GSE18229	LumB	LumB	Breast Tumor	Stratagene Human Universal Reference that contained 1/10 added MCF7 and ME16C RNAs
H1A9529-042C	030432-BC-Brain-Met		0									GSE18229	LumB	LumB	Breast tumor metastasis to brain	Stratagene Human Universal Reference that contained 1/10 added MCF7 and ME16C RNAs
H1AUNC-1470-C	WU-02799-8688	1	1	0	0	2	1	0	61	0	61	GSE18229	LumB	LumB	Tissue: Breast Tumor, Subtype: LumA	Stratagene Human Universal Reference that contained 1/10 added MCF7 and ME16C RNAs
H1AUNC-1490C	WU-01897-2850	1	1	0	0	3	1	0	64	0	64	GSE18229	LumB	LumB	Tissue: Breast Tumor, Subtype: LumA	Stratagene Human Universal Reference that contained 1/10 added MCF7 and ME16C RNAs
H1AUNC-1517-C	WU-01456-3606	1	1	0	1	3	2	0	73	0	73	GSE18229	LumB	LumB	Tissue: Breast Tumor, Subtype: LumA	Stratagene Human Universal Reference that contained 1/10 added MCF7 and ME16C RNAs
H1A7411-0115-C	PB432	1			1	3	2	1	15	0	15	GSE18229	LumB	LumB	Breast Tumor	Stratagene Human Universal Reference that contained 1/10 added MCF7 and ME16C RNAs
H1AUNC-1462-C	WU-04532-14540	1	0	0	1	3	2	0	53	0	53	GSE18229	LumB	LumB	Tissue: Breast Tumor, Subtype: LumA	Stratagene Human Universal Reference that contained 1/10 added MCF7 and ME16C RNAs
A44K10829-1283	9830-040072B	1	1	0	0	3	2	0	25	0	25	GSE18229	LumB	LumB	total RNA	Stratagene Human Universal Reference that contained 1/10 added MCF7 and ME16C RNAs
A44K11240-2741	9830-030399B	1	1	0	0	2	2	0	32	0	32	GSE18229	LumB	LumB	total RNA	Stratagene Human Universal Reference that contained 1/10 added MCF7 and ME16C RNAs
H1A_013Na_C	BR00-0365	1	1	0	1	3	4	0	22	0	22	GSE18229	LumB	LumB	Breast Tumor	Stratagene Human Universal Reference that contained 1/10 added MCF7 and ME16C RNAs
H1A6433-2992V2	BR01-0125	1	1	0	1	2	3	0	33	0	33	GSE18229	LumB	LumB	Breast Tumor	Stratagene Human Universal Reference that contained 1/10 added MCF7 and ME16C RNAs
H1A6730-744	030311-BC-Brain-Met	1	0	0	0	3	2	1	28	0	51	GSE18229	LumB	LumB	Breast tumor metastasis to brain	Stratagene Human Universal Reference that contained 1/10 added MCF7 and ME16C RNAs
H1A7411-0066-C	BR99-0207-GATA3	1	0	0	1	2	2	0	57	0	57	GSE18229	LumB	LumB	Breast Tumor	Stratagene Human Universal Reference that contained 1/10 added MCF7 and ME16C RNAs
H1A9529-0047C	BR01-0349	1	0	1	1	3	3	1	3	1	24	GSE18229	LumB	LumB	Breast Tumor	Stratagene Human Universal Reference that contained 1/10 added MCF7 and ME16C RNAs
H1A9529-0049C	BR98-0161	0	0	0	1	2	2	1	36	1	60	GSE18229	LumB	LumB	Breast Tumor	Stratagene Human Universal Reference that contained 1/10 added MCF7 and ME16C RNAs
H1A9529-028C_Na	BR00-0344	1	0	0	1	3	2	1	7	1	30	GSE18229	LumB	LumB	Breast Tumor	Stratagene Human Universal Reference that contained 1/10 added MCF7 and ME16C RNAs
H1AUNC-0997-C	9830-000248B	1	1	1	1	3	1	0	48	0	48	GSE18229	LumB	LumB	Breast Tumor	Stratagene Human Universal Reference that contained 1/10 added MCF7 and ME16C RNAs
H1AUNC-1004-C	9830-000517B	0	1	1	0		2	0	42	0	42	GSE18229	LumB	LumB	Breast Tumor	Stratagene Human Universal Reference that contained 1/10 added MCF7 and ME16C RNAs
H1AUNC-1011-C	9830-020310B	1	1	1	0	2	3	0	24	0	24	GSE18229	LumB	LumB	Breast Tumor	Stratagene Human Universal Reference that contained 1/10 added MCF7 and ME16C RNAs
H1AUNC-1014-C	9830-020340B	1	1	1	1	2	3	0	23	0	23	GSE18229	LumB	LumB	Breast Tumor, tamoxifen-treated patient	Stratagene Human Universal Reference that contained 1/10 added MCF7 and ME16C RNAs
H1AUNC-1041-C010142	9819-010142B	1	1	1	0	3	3	0	49	0	49	GSE18229	LumB	LumB	Breast Tumor	Stratagene Human Universal Reference that contained 1/10 added MCF7 and ME16C RNAs
H1A6149-698	PB432-repeat1			1								GSE18229	LumB	LumB	Breast Tumor	Stratagene Human Universal Reference that contained 1/10 added MCF7 and ME16C RNAs
H1A5949-019	020577-BC-Brain-Met(=73)			0								GSE18229	LumB	LumB	Breast tumor metastasis to the brain associated with a primary tumor, which is 020573-BC-Primary	Stratagene Human Universal Reference that contained 1/10 added MCF7 and ME16C RNAs
H1A012Na_C	BR99-0207-GATA3-Int		0	0								GSE18229	LumB	LumB	Breast Tumor	Stratagene Human Universal Reference that contained 1/10 added MCF7 and ME16C RNAs
H1A6912-6984V2	BR95-0035	0	0	0	1	3	2	0	106	0	106	GSE18229	LumB	LumB	Breast Tumor	Stratagene Human Universal Reference that contained 1/10 added MCF7 and ME16C RNAs
H1A9529-0057C	PB258	1		1	1	2	2					GSE18229	LumB	LumB	Breast Tumor, with paired metastasis sample	Stratagene Human Universal Reference that contained 1/10 added MCF7 and ME16C RNAs
H1AUNC-0788-C	BC00016-T	1	0	0	1		2	1	17	1	56	GSE18229	LumB	LumB	Breast Tumor	Stratagene Human Universal Reference that contained 1/10 added MCF7 and ME16C RNAs
H1AUNC-0794B-C	BC00061	1	1	0	1	2	3	0	24	0	24	GSE18229	LumB	LumB	Breast Tumor, tamoxifen-treated patient	Stratagene Human Universal Reference that contained 1/10 added MCF7 and ME16C RNAs
H1AUNC-0912-C	9819-010372B	1	1	0	1	3	4	0	41	0	41	GSE18229	LumB	LumB	Breast Tumor	Stratagene Human Universal Reference that contained 1/10 added MCF7 and ME16C RNAs
HIA-7601-V2-1007	BR-03-7268	1	0	0	0	3	2					GSE18229	LumB	LumB	Breast Tumor	Stratagene Human Universal Reference that contained 1/10 added MCF7 and ME16C RNAs
H1A6261-1488V2	BR95-0017	1	0		1	3	2	1	36	1	64	GSE18229	LumB	LumB	Breast Tumor	Stratagene Human Universal Reference that contained 1/10 added MCF7 and ME16C RNAs
H1A6433-2276_V2	UB78	1	0	0	1							GSE18229	LumB	LumB	Breast Tumor, with paired metastasis sample	Stratagene Human Universal Reference that contained 1/10 added MCF7 and ME16C RNAs
H1A6433-2757_V2	UB78-LN-Met		0	0								GSE18229	LumB	LumB	Breast Tumor lymph node metastasis, with paired primary tumor	Stratagene Human Universal Reference that contained 1/10 added MCF7 and ME16C RNAs
H1A6433-2759_V2	UB79-LN-Met		0	0								GSE18229	LumB	LumB	Breast Tumor lymph node metastasis, with paired primary tumor	Stratagene Human Universal Reference that contained 1/10 added MCF7 and ME16C RNAs
H1A6433-2809_V2	PB388	1	1	0	0	3	2	0	16	0	16	GSE18229	LumB	LumB	Breast Tumor	Stratagene Human Universal Reference that contained 1/10 added MCF7 and ME16C RNAs
H1A6912-6986V2	BR95-0184	1	1		0	3	2	0	96	0	96	GSE18229	LumB	LumB	Breast Tumor	Stratagene Human Universal Reference that contained 1/10 added MCF7 and ME16C RNAs
H1A6989-8228-V2	PB407	1		0	1	3	3	1	9	0	17	GSE18229	LumB	LumB	Breast Tumor	Stratagene Human Universal Reference that contained 1/10 added MCF7 and ME16C RNAs
H1A7871-2410V2	A6-Liver-Met	1	0	0	1	3	2	1	1	1	16	GSE18229	LumB	LumB	Autopsy patient #6 metastasis from breast to Liver	Stratagene Human Universal Reference that contained 1/10 added MCF7 and ME16C RNAs
H1A7871-2426V2	PB326-LN-Met				1		1					GSE18229	LumB	LumB	Breast Tumor lymph node metastasis	Stratagene Human Universal Reference that contained 1/10 added MCF7 and ME16C RNAs
H1A9529-0055C	PB249	1	1	1	1	3	1	0	8	0	8	GSE18229	LumB	LumB	Breast Tumor	Stratagene Human Universal Reference that contained 1/10 added MCF7 and ME16C RNAs
H1A9529-0060C	PB293	1	1	0	0	2	2	0	11	0	11	GSE18229	LumB	LumB	Breast Tumor	Stratagene Human Universal Reference that contained 1/10 added MCF7 and ME16C RNAs
H1A9529-0062C	PB307	1	1	0	0	3	3	0	9	0	9	GSE18229	LumB	LumB	Breast Tumor	Stratagene Human Universal Reference that contained 1/10 added MCF7 and ME16C RNAs
H1AUNC-0789-C	BC00017-T	1	0	0	1		3	1	2	1	8	GSE18229	LumB	LumB	Breast Tumor	Stratagene Human Universal Reference that contained 1/10 added MCF7 and ME16C RNAs
H1AUNC-0921-C	BC00087-T	1	1	1	0	2	2					GSE18229	LumB	LumB	Breast Tumor	Stratagene Human Universal Reference that contained 1/10 added MCF7 and ME16C RNAs
H1AUNC-0943-C	BC00079	1	0	0	0	3	2	0	6	1	6	GSE18229	LumB	LumB	Breast Tumor, tamoxifen-treated patient	Stratagene Human Universal Reference that contained 1/10 added MCF7 and ME16C RNAs
HIA-7871-V2-2253	BR-99-0622	0	0	0	1	3	2	1	22	1	34	GSE18229	LumB	LumB	Breast Tumor	Stratagene Human Universal Reference that contained 1/10 added MCF7 and ME16C RNAs
HIA-7871-V2-2254	BR-02-7043	1	1	0	0	3	2					GSE18229	LumB	LumB	Breast Tumor	Stratagene Human Universal Reference that contained 1/10 added MCF7 and ME16C RNAs
H1AUNC44K-H1-0410	UNC99-0158B-44K	1	1	0	0	2	2	0	47	0	47	GSE18229	LumB	LumB	total RNA	Stratagene Human Universal Reference that contained 1/10 added MCF7 and ME16C RNAs
H1AUNC44K-H1-0563	UNC99-0216B-44K	1	1	1	0	2	2	0	58	0	58	GSE18229	LumB	LumB	total RNA	Stratagene Human Universal Reference that contained 1/10 added MCF7 and ME16C RNAs
H1AUNC44K-H1-0564	UNC99-0363B-44K	1	1	0	1	1	2	1	76	0	94	GSE18229	LumB	LumB	total RNA	Stratagene Human Universal Reference that contained 1/10 added MCF7 and ME16C RNAs
H1AUNC-1089-C-Na	UNC-030429B-core	1			1	3	4	1	36	0	173	GSE18229	LumB	LumB	Breast Tumor	Stratagene Human Universal Reference that contained 1/10 added MCF7 and ME16C RNAs
H1AUNC-1123C	010348B-Genomic-Core	1			1	3	3	1	4	1	25	GSE18229	LumB	LumB	Breast Tumor	Stratagene Human Universal Reference that contained 1/10 added MCF7 and ME16C RNAs
H1AUNC-0765-C-Na	UNC-010509B	1	1	1	0	2	2	0	46	0	46	GSE18229	Normal	Normal	Breast Tumor	Stratagene Human Universal Reference that contained 1/10 added MCF7 and ME16C RNAs
H1AUNC-0932-C	9830-010042B	0	0	1	0	3	1	0	39	0	39	GSE18229	Normal	Normal	Breast Tumor	Stratagene Human Universal Reference that contained 1/10 added MCF7 and ME16C RNAs
H1A9529-0052C	Normal-Breast-2											GSE18229	Normal	Normal	Normal breast tissue from an individual	Stratagene Human Universal Reference that contained 1/10 added MCF7 and ME16C RNAs
H1A9529-0053C	Normal-Breast-7											GSE18229	Normal	Normal	Normal breast tissue from an individual	Stratagene Human Universal Reference that contained 1/10 added MCF7 and ME16C RNAs
H1A9529-0095C	Normal-Breast-3											GSE18229	Normal	Normal	Normal breast tissue from an individual	Stratagene Human Universal Reference that contained 1/10 added MCF7 and ME16C RNAs
A44K11240-2761	9830-030363B	0	0	1	1		3	0	30	0	30	GSE18229	Normal	Normal	total RNA	Stratagene Human Universal Reference that contained 1/10 added MCF7 and ME16C RNAs
H1AUNC-1020-C	9830-000030B	1	1	0	1	1	3	0	56	0	56	GSE18229	Normal	Normal	Breast Tumor	Stratagene Human Universal Reference that contained 1/10 added MCF7 and ME16C RNAs
H1A6149-098	PB362	1	0	0	0	3	2	0	16	0	16	GSE18229	Normal	Normal	Breast Tumor	Stratagene Human Universal Reference that contained 1/10 added MCF7 and ME16C RNAs
H1A6149-701S02	Normal-Breast-8											GSE18229	Normal	Normal	Normal breast tissue from an individual	Stratagene Human Universal Reference that contained 1/10 added MCF7 and ME16C RNAs
H1A6261-1499V2_Na	Normal-Breast-9											GSE18229	Normal	Normal	Normal breast tissue from Strategene, pool of samples	Stratagene Human Universal Reference that contained 1/10 added MCF7 and ME16C RNAs
H1A6261-2138V2_Na	Normal-Breast-4											GSE18229	Normal	Normal	Normal breast tissue from an individual	Stratagene Human Universal Reference that contained 1/10 added MCF7 and ME16C RNAs
H1A6261-2140V2_Na	Normal-Breast-6											GSE18229	Normal	Normal	Normal breast tissue from an individual	Stratagene Human Universal Reference that contained 1/10 added MCF7 and ME16C RNAs
H1A6261-2607V2	BC00052-post-chemo-Int		0	1								GSE18229	Normal	Normal	Breast Tumor, chemotherapy treated	Stratagene Human Universal Reference that contained 1/10 added MCF7 and ME16C RNAs
H1A6261-2992V2_Na	Normal-Breast-1											GSE18229	Normal	Normal	Normal breast tissue from BD, pool of samples	Stratagene Human Universal Reference that contained 1/10 added MCF7 and ME16C RNAs
H1A6433-2608V2	BC00053	0	0	1	1	3	2	1	27	1	28	GSE18229	Normal	Normal	Breast Tumor	Stratagene Human Universal Reference that contained 1/10 added MCF7 and ME16C RNAs
H1A9529-040C	BC00052-post-chemo	0	0	1	1	3	2	1	14	1	18	GSE18229	Normal	Normal	Breast Tumor, chemotherapy treated	Stratagene Human Universal Reference that contained 1/10 added MCF7 and ME16C RNAs
H1AUNC-1298-Na	UNC-06-0134NB-Na											GSE18229	Normal	Normal	Tissue: Normal Breast, Subtype: Normal-like	Stratagene Human Universal Reference that contained 1/10 added MCF7 and ME16C RNAs
H1AUNC-1299-Na	UNC-06-0035NB-Na											GSE18229	Normal	Normal	Tissue: Normal Breast, Subtype: Normal-like	Stratagene Human Universal Reference that contained 1/10 added MCF7 and ME16C RNAs
H1AUNC-1300-Na	UNC-06-0277NB-Na											GSE18229	Normal	Normal	Tissue: Normal Breast, Subtype: Normal-like	Stratagene Human Universal Reference that contained 1/10 added MCF7 and ME16C RNAs
H1AUNC-1526-C	normalbreast-BR00-0572A											GSE18229	Normal	Normal	Tissue: Breast Tumor, Subtype: Normal-like	Stratagene Human Universal Reference that contained 1/10 added MCF7 and ME16C RNAs
H1AUNC-1527-C	normalbreast-BR00-0587A											GSE18229	Normal	Normal	Tissue: Breast Tumor, Subtype: Normal-like	Stratagene Human Universal Reference that contained 1/10 added MCF7 and ME16C RNAs
H1AUNC-1529-C	normalbreast-BR06-0222A											GSE18229	Normal	Normal	Tissue: Breast Tumor, Subtype: Normal-like	Stratagene Human Universal Reference that contained 1/10 added MCF7 and ME16C RNAs
H1AUNC-1693-C	normalbreast-BR06-0182A											GSE18229	Normal	Normal	Tissue: Normal Breast, Subtype: Normal-like	Stratagene Human Universal Reference that contained 1/10 added MCF7 and ME16C RNAs
H1AUNC-1694-C	normalbreast-BR05-0865A											GSE18229	Normal	Normal	Tissue: Normal Breast, Subtype: Normal-like	Stratagene Human Universal Reference that contained 1/10 added MCF7 and ME16C RNAs
H1AUNC44K-H1-0468-TN25	MDACC-TN25	0	0	0	1	2	2	0	12	0	12	GSE18229	Normal	Normal	Metaplastic Carcinoma from MDACC	Stratagene Human Universal Reference that contained 1/10 added MCF7 and ME16C RNAs
H1AUNC-1238-C	UNC-020568B	1			1	3	2	1	2	0	12	GSE18229	Normal	Normal	Breast Tumor	Stratagene Human Universal Reference that contained 1/10 added MCF7 and ME16C RNAs

## Sheet: Genomic Signatures
NAME Signature	Stromal genes	Creighton et al. Up Genes	Palmer et al. B_Cell	Shipitsin et al. Up genes	Shipitsin et al. Down genes	Creighton et al. Down Genes	Palmer et al. CD8	Palmer et al. GRANS	Palmer et al. T_Cell	Fibromatosis	Dontu et al. Up genes	Proliferation Gene Cluster	Luminal Gene Cluster
Origin	Plos Biol 2005	PNAS 2009	BMC Genomics 2006	Cancer Cell 2007	Cancer Cell 2007	PNAS 2009	BMC Genomics 2006	BMC Genomics 2006	BMC Genomics 2006	Lab Invest 2008	Gene Develop 2003	UNC337 intrinsic clustering NodeCorre75%	UNC337 intrinsic clustering NodeCorre75%
GeneList	8349	56548	6581	10430	7033	642587	3821	6712	11046	10398	8038	4085	9620
	8970	5742	3514	5315	10551	154043	8302	6590	916	2736	165	3015	10
	3017	23105	221472	7448	1917	81931	1844	54918	6279	2199	2	7083	9
	288	7798	51092	4282	57402	4291	10219	84679	2625	10154	341	9768	79818
	1999	11173	9254	10882	2625	10205	10578	51312	10755	1831	347	79019	56521
	10615	5187	9712	57817	3169	90861	30009	11337	6352	9315	348	79682	10916
	23199	2314	53981	10611	828	58492	925	25797	5578	131578	274	6790	7033
	85236	3257	51366	10652	27237	92291	6352	55010	28232	5157	10384	1033	2625
	2290	572558	348938	2537	79006	2263	3560	316	387119	9510	1009	81620	7494
	124540	8509	401252	5055	55630	57619	5551	5494	3820	2535	6347	7153	3169
	4008	85027	7465	10452	148327	6584		11079	921	22982	7852	983	79875
	6337	274	5366	2280	1396	124220		3920	4068	6382	1282	55872	155465
	5624	22993	6518	4982	7138	79090		8910	6281	5358	1284	4751	2099
	6778	5662	389206	2752	7494	2122		23762	3572	23452	50509	5888	10551
	1040	2534	11262	4704	5349	83940		10826	919	23493	1291	1058	4602
	6662	23112	2731	3757	5087	23286		7039	923	1902	80781	9156	25800
	90355	4798	2954	5236	51181	653249		120892	388228	2331	730	8475	27124
	112476	23077	934	7869	10653	85453		83932	2634	1893	1805	4605	367
	780	114757	400954	5757	1728	1942		4774	10219	1490	4921	54443	18
	1287	83442	84824	7416	4582	1488		4340	7074	6281	1639	9133
	7832	8869	4033	27338	2288	4057		665	4603	3479	23136	113130
	55220	1373	695	687	5357	153562		978	10460	91851	2167	10403
	687	8034	3109	11258	27102	7227		51149	10125	395	2191	254251
	6440	10019	651961	6624	57111	4151		192670	27040	633	2192	83540
	10499	157381	60485	126119	9052	155465		23271	23762	1806	2199	259266
	2542	11278	79666	476	55466	9368		8797	51474	8910	2535	1063
	11346	473	10734	1460	1366	112724		4051	7378	1604	2239	699
	445	7204	3087	1676	163732	57460		2000	57674	4060	8522	7272
	10144	114793	283663	4691	8045	1906		84932	8550	9590	2596	1062
	4900	1268	55717	23481	1999	51155		7263	93	11015	55701	8438
	2289	6556	29101	813	65108	25853		374403	2533	1303	4054	9055
	5634	50515	930	80152	2194	4931		8807	349236	5549	9079	10615
	2064	84441	9144	3939	7031	3321		684	3305	1809	4035	29089
	3776	51621	644347	4637	55897	645291		51024	51176	1909	4016	29127
	2297	64754	55205	2289	64949	124739		5054	51264	2934	57134	2146
	84669	10409	81844	1375	10809	171546		527	26018	8974	4239	113115
	114805	25900	4208	513	595	54836		1318	5920	4969	10398	84057
	147381	388397	3636	23406	79083	55197		409	1803	1803	4885	7298
	6472	7750	4794	84445	347735	54874		90850	6955	79822	9284	6241
	7052	200230	3728	221	1832	148327		10313	321	127435	23572	3925
	7546	2014	1958	6938	114822	440335		4946	9806	10418	23228	29028
	4257	1759	79368	682	2065	119391		2994	4300	624	5360
	8507	5128	23216	4967	79022	23086		55031	5125	2006	5159
	5122	9697	56172	113419	2161	3664		1116	64919	2615	5118
	634	60489	7204	81	8503	7083		30817	7433	11346	5730
	4603	976	6003	5216	57535	55930		51759	860	23266	5740
	3959	53827	8082	84447	1534	79723		571	2592	5125	10216
	3709	378805	115201	80144	9351	2650		9056	3655	165	23475
	55283	694	53838	25875	57645	23285		241	55301	1028	5919
	23580	9448	5581	9520	9618	11013		3133	917	1958	871
	25849	5786	55103	8531	6478	7163		8794	1776	2335	6509
	5580	83478	9447	1857	201254	9411		7102	814	9891	6594
	5126	400949	118788	6723	1978	9053		4600	3337	122953	10609
	8848	283824	25825	6836	80736	79191		29121	8302	1295	7060
	9098	63925	8533	26017	8416	2065		5304	944	85409	7070
	1299	6483	933	8741	114569	25803		2122	27065	23213	7077
	83853	2677	83416	1912	2664	317762		8991	6304	5997	7079
	776	28996	9767	629	25837	23554		10100	3003	3693	6925
	2339	29	4687	6158	64283	332		253981	8809	1281
	9066	54808	440438	6202	1846	123099		11010	8519	80206
	7175	23511	57804	4323	2029	10551		54498	55646	7057
	22809	57724	340348	3675	1942	79022		9560	1154	2202
	55757	80212	2052	30851	7227	2861		249	5644	89796
	4747	56478	8682	1327	6692	28998		2217	5584	64175
	9760	1643	1269	374897	8612	117178		51411	51411	273
	11057	153129	3460	4502	5816	2888		119504	50852	3491
	23362	1840	6302	27044	5092	79674		6386	6653	23359
	4784	9659	5095	1173	91687	5087		1748	915	79365
	590	128077	307	3015	56954	64147		51635	113791	1291
	55809	4907	23108	27020	3315	8821		2512	5833	7043
	3257	11044	4605	81857	27075	4301		29035	894	51330
	7090	23338	971	7525	25912	51659		10404	1521	4237
	22865	64857	4261	51604	8911	28969		81893	55180	187
	2294	352954	56937	527	2806	643349		5836	3702	3624
	8536	80144	1378	4000	5037	993		3385	27185	26585
	6695	79670	3708	493	9129	56906		57210	6775	5376
	2898	23479	3429	55600	51506	1667, 1668		55071	57134	2274
	3934	54541	3111	3035	3005	163183		7504	9452	8840
	7205	490	1029	22809	147015	54566		6809	55700	9935
	9719	7704	7756	57085	51027	57101		5691	6932	9452
	11064	5141	51760	1808	7419	7099		1667	10452	1513
	54878	11217, 445815	115704	920	29956	5332		8291	5315	84168
	4650	7431	84617	2817	57003	55638		5129	6857	1264
	25840	8609	780	5715	55890	9633		2935	266812	57125
	26011	84159	7373	51150	123099	8893		54820	7979	9023
	3216	5530	55636	11337	10067	10207		27439	10161	3554
	8092	23635	9582	26353	10452	55366		121260	4147	2339
	29896	8913	199786	1535	5794	92565		5726	4929	10631
	9077	84260	9805	91	55974	9926		26030	162394	56937
	117178	84656	6891	221184	780	1063		1848	10140	1462
	4664	3454	4082	2335	5073	55971		6768	940	11031
	5616	1499	29887	5064	375	404672		6282	5152	1278
	10580	894	901	1230	27089	3652		84923	340061	216
	23312	348013	1536	3460	3326	3280		8493	23348	2982
	10461	50999	23476	4784	84269	157638		5879	23227	1307
	3676	3663	51177	6188	51768	8614		23770	150291	1842
	55512	3839	6039	60	7203	79641		8601	26	1466
	4781	4205	26228	7851	7832	84733		2907	5732	8609
	1831	9181	535	65264	360	653108		3418	3937	4008
	1947	30011	55275	10121	64787	6358		3597	6095	4681
	54532	29005	5991	2771	3757	2651		338442	64400	79783
	2152	1879	79817	64943	54020	629		26499	4753	9781
	10791	23157	23030	6175	92747	2049		598	10290	84848
	51703	636	23603	57410	81559	80747		9673	9663	2064
	54102	9435	8115	57820	22891	123036		54467	219790	4627
	94015	57492	27314	6193	4061	55607		2783	2272	1301
	56940	9444	10509	71	10720	8470		3303	5144	9976
	7140	5430	160518	5054	1397	10486		26230	64116	4223
	583	118429	50650	3654	253190	6635		1441	6404	6337
	64403	2289	7405	2697	6382	157313		4179	23224	5328
	133584	5452	10099	23625	25803	51686		4778	23484	5396
	219972	10209	54625	811	226	27324		4856	701	10409
	2934	9839	1522	6688	4150	481		1117	87	1289
	6581	6609	3115	4121	4832	9223		6286	360	7291
	2059	79686	2153	5879	3993	89891		6888	5588	4854
	248	255812	84513	6205	5792	91862		4668	6251	4082
	57664	2308	79699	6372	7164	152485		8819	63940	871
	1577	55553	54103	3339	137964	53832		719	283989	2149
	81563	8522	640	3036	65123	7153		4071	9021	4016
	6402		25932	25870	2976	57111		9911	23710	1805
	9542		10075	1938	80153	79075		8875	643338	8321
	395		80218	6217	81892	5303		8767	2534	4015
	1806		27071	27129	55699	92689		5163	476	25903
	347		9896	9698	83715	283987		29982	27018	90102
	90634		23380	871	80021	83543		91	80824	1292
	8324		2213	9592	84866	8045		23224	2633	1290
	5997		605	91663	51234	28981		7739	6001	2697
	5567		91316	9978	51466	3418		3579	8821	1277
	10628		114884	5430	537	10100		820	129293	90993
	79365		4345	1650	517	6359		5698	5937	5919
	2908		399	124935	51335	650999		6622	4118	8507
	7102		9467	7051	6286	55740		8517	339122	8324
	2824		1051	80381	22928	5083		375690	84239	9021
	30061		2768	9902	3898	8503		10170	54463	27295
	64167		445815	6218	26504	56995		51363	140688	10272
	91851		4818	1937	6923	27134		23608	3707	9547
	8613		3394	5293	65263	57535		284252	1844	10231
	1308		608	11014	1636	9694		910	23043	3084
	79745		220002	9022	6558	84144		220359	9170	10234
	9938		132	7076	79641	23555		6187	9235	1272
	9737		10391	3985	51337	10769		4069	322	2059
	6347		942	6134	51082	400506		9586	10123	7472
	3290		51398	7837	10273	55614		9252	3398	10123
	9452		8417	2197	5834	50848		3959	439949	6695
	216		3512	5327	56893	150696		57458	8718	4885
	7412		912	4134	56204	642649		9077	3212	1009
	3479		3113	9168	1822	10451		1439	914	27286
	2252		57565	9076	29085	1058		22826	100	8828
	948		57148	1200	51649	10380		5019	152789	51280
	1832		3119	378	64856	2029		1075	11320	800
	6382		414777	2014	56474	3714		9922	283666	10186
	928		92241	1192	22818	29923		9055	399665	6678
	4192		5664	51330	9804	7639		7850	51115	4046
	9920		51237	1979	55827	11059		308	11059	285590
	64065		8739	308	5865	79805		440944	445347	4330
	79783		8784	960	4697	4751		55831	23467	9509
	2006		3566	4296	9070	653600		54206	9840	4320
	5549		136319	23521	9112	1534		10370	3945	4920
	5915		128338	6224	57649	23242		8531	5829	7058
	26018		8463	6203	6183	260425		3613	10516	58189
	8515		9788	2314	51043	23327		3945	7128	3164
	7515		57228	334	124583	54443		79887	7480	56967
	1829		4689	5713	4070	80018		217	3932	8038
	6000		27303	2040	55450	126695		962	5295	10457
	84886		8935	4953	2879	3169		2987	642808	26011
	131578		3309	10670	6575	4171		4815	4221	5308
	4320		85236	11140	9692	83481		4354	2323	64403
	55630		1380	27295	84513	1999		54674	56654	7070
	2982		4953	2113	214	151473		8625	301	3399
	25859		10184	4792	81607	79154		9770	7294	81035
	84875		79600	3693	29093	4086		8301	143098	2200
	9654		157	2876	23423	11065		51100	3575	6424
	23038		1657	1284	3895	400793		92497	7535	27122
	51280		8942	4071	4250	8573		997	95681	2669
	55504		5287	7169	28958	59277		8031	832
	5067		8880	10109	3021	84918		51	8556
	84221		3122	9961	84336	3775		4615	647217
	51449		55246	8869	7249	85415		6583	9751
	147183		90427	3956	64122	23366		6036
	633		26040	6876	22874	24137		6397
	1953		54809	293	55585	10265		2180
	273		92667	9403	123096	10321		10154
	27075		115350	57509	51529	2444		29855
	114904		150962	51228	3727	55329		116496
	4651		4064	11012	3226	54845		6256
	5362		50862	6223	10406	5792		25943
	140766		973	586	5878	403313		366
	338773		9450	302	516	441453		10423
	3118		64759	10398	9146	26084		55281
	3730		4927	79709	9377	284106		2752
	54749		51284	1486	2917	55630		11248
	57758		84329	10493	6415	10040		5606
	624		7710	64332	10158	79669		1687
	9055		151888	23471	79058	57530		2331
	57633		5993	712	10169	5618		54504
	1397		84186	10791	28972	51133		3142
	5396		440352	10938	399665	22941		9375
	10280		9267	427	10434	10653		116448
	22982		153579	6281	27257	5570		221895
	56937		974	2331	4680	58495		153562
	60468		120071	4947	10458	56256		55297
	85409		952	710	26073	79056		25853
	2257		84447	2316	54469	79755		7439
	8321		3437	2950	8991	55105		642780
	6913		29760	306	6617	9232		1773
	22925		9709	1436	22796	10651		287
	7545		1840	217	382	8541		80896
	8577		23221	3688	8878	10228		9445
	129080		643	858	91746	4072		10610
	187		10661	3101	79582	4071		51311
	956		29802	1809	3728	195814		51099
	83716		10523	7171	9918	4059		80325
	79827		6513	2995	84256	5420		2934
	1510		1875	4241	1718	22998		3433
	2615		57520	1026	2145	57669		4482
	79822		89891	6050	3551	1040		2627
	7275		81793	7045	64847	5074		9895
	26585		4067	10544	9584	116832		7320
	147495		3500	1785	51324	79977		388114
	10160		152137	9445	64118	9175		158427
	1281		23254	2621	10776	55552		60672
	3131		5336	4035	29074	9706		4151
	6461		4643	3399	54795	1154		10875
	9255		11151	8804	7803	29841		2896
	9781		5452	678	56270	79017		64411
	54843		3899	53827	79001	10765		3958
	4632		2760	3091	51160	10611		7546
	10231		5450	4267	6727	84553		3047
	6924		23360	112464	5525	8502		6503
	7042		7390	9056	5720	56243		5997
	79805		330	633	2339	283554		1231
	11060		7456	3398	29108	55276		10135
	1301		7163	2059	9950	4173		10228
	90993		3535	23428	689	116441		9246
	127435		931	7037	7534	6920		760
	1805		53335	123920	290	23649		710
	4330		4088	4094	4116	9555		81671
	860		10863	677	23338	57630		64747
	1909		54431	8635	2745	257019		5105
	83999		6778	4478	23593	5063		644462
	4920		3120	338382	4179	54069		4613
	8407		3543	4681	64759	26273		5292
	22837		19	1316	78988	4824		339745
	4627		1326	7070	51125	8706		8778
	25987		682	1281	6156	56892		94005
	84168		25875	8780	1605	23095		3985
	165		79677	64115	9261	55040		91304
	3084		6689	23646	56667	64699		2124
	9891		7376	1471	171568	84612		5058
	64388		23231	6230	26751	92421		8804
	2355		27086	3487	80008	222484		80700
	4681		7153	3726	10983	4171		420
	55830		3123	567	5684	51421		27102
	4548		3662	5187	7994	11065		212
	2201		3965	1292	3425	255743		4005
	8313		51465	55959	6147	161291		27013
	55366		55016	713	23558	6461		344
	51637		59	1266	1211	158158		2214
	9547		6472	6351	81790	1345		5266
	645		22800	51474	9517	114569		5226
	9886		6850	79901	56654	91057		9095
	7837		2650	10365	54882	6405		6478
	8828		6856	6678	5093	1434		10581
	10602		25777	1601	11212	4646		1307
	9577		4320	5376	821	112479		4311
	358		6643	5641	51097	200634		9367
	10549		3117	23129	1652	645508		81609
	10234		267	2217	10598	4775		27243
	57572		144165	6279	3150	1993		9936
	23266		57217	714	563	79956		80256
	10418		6565	2896	6159	23007		10661
	2331		972	3397	6161	4774		58472
	2149		7942	2012	6176	1824		26
	9315		9308	3113	7205	80195		6648
	23493		83478	5660	114932	5357		134147
	117248		150726	10577	2888	55227		2766
	8910		23075	1009	648	23779, 553158		526
	5308		55024	3852	85359	56288		149013
	7291		5265	274	51321	2625		4067
	27122		91133	4060	93100			4688
	25903		5547	6648	138050			4084
	4162		8701	11167	9518			533
	63895		54762	717	6217			604
	83468		83606	3133	51699			3557
	8840		7096	64116	80223			59349
	2535		80183	1291	166			4233
	25797			5358	6165			11261
	57125			2214	103			148103
	84898			4067	440275			6646
	152007			1843	4055			10802
	7057			3489	51065			25801
	80206			1410	51371			170954
	4223			929	2580			2357
	64943			2209	55666			10179
	871			358	11183			64421
	5376			3055	79258			958
	10194			3491	3691			80005
	25925			30061	9058			54714
	22936			1674	6235			133
	1466			4837	1153			10890
	6281			3115	201176			3208
	8974			11117	4739			83442
	89796			4481	5051			122664
	4969			301	6892			3020
	80381			7106	55740			5594
	23022			1490	9045			9587
	3554			6035	11231			51629
	26031			2219	1655			10098
	1809			355	694			8535
	27295			1687	9349			23023
	4856			3162	3212			4318
	64175			3122	6224			7276
	11031			1634	8971			10659
	10924			83716	25797			3856
	11015			6649	9144			8131
	800			56925	29990			5989
	4237			123	64065			55784
	51330			1278	10647			5552
	122953			3043	114926			29090
	10954			6347	79921			285362
	196			151887	54985			2038
	1075			716	351			158038
	64094			220	7755			284802
	4060			56265	81671			3950
	3399			715	134549			1520
	6383			2318	4869			4130
	5157			5360	5863			3625
	7043			6280	801			283666
	10272			969	1643			8710
	4016			5654	9725			7490
	81671			3109	4170			11027
	1307			718	10099			29122
	10398			1508	5573			126308
	55799			57124	11322			25950
	7070			199	54461			84243
	2199			7805	1385			5509
	5733			972	6164			1070
	9590			1803	3958			3759
	115908			3078	6004			9647
	4082			3400	7324			9971
	4885			8685	23176			6051
	51313			9332	283987			4332
	1009			2350	7132			64757
	1303			5168	8743			91663
	11259			2192	7178			5122
	5358			25975	79679			7030
	57722			6518	84419			10111
	4015			3554	26298			1955
	84848			6590	1191			5223
	3815			84034	1290			256302
	5328			3689	9547			2876
	3624			10457	827			7096
	1490			1116	7106			23214
	9509			4050
	81035			4069
	90102			10216
	10123			6696
	6999
	3693
	9935
	2697
	2274
	5125
	1277
	5744
	23213
	27286
	58189
	1316
	1290
	1292
	10186
	3852
	389136
	1278
	3491
	23452
	26172
	2669
	6678
	6424
	2335
	1462
	10409
	8038
	3400
	1264
	1513
	7058
	23413
	1291
	5919
	1958
	9510
	3164
	1803
	10457
	9023
	55203
	151887
	5764
	9021

## Sheet: 9Cell Line Claudinlow Predictor
Current settings
Input parameters
Data type?								Two class unpaired
Arrays centered?								FALSE
Delta								1.00054
Minimum fold change								0
Test statistic								standard
Are data are log scale?								TRUE
Number of permutations								100
Input percentile for exchangeability factor s0								Automatic choice
Number of neighbors for KNN								10
Seed for Random number generator								1234567
Computed values
Estimate of pi0 (proportion of null genes)								0.671638
Exchangibility factor s0								0.0506274
s0 percentile								0
False Discovery Rate (%)								4.16643
List of Significant Genes for Delta = 1.001
Positive genes (437) UPREGULATED IN CLAUDINLOW cell lines vs not
	Row	Gene ID	Gene Name	Score(d)	Numerator(r)	Denominator(s+s0)	Fold Change	q-value(%)
	7116	2014	EMP3 || epithelial membrane protein 3 || 19q13.3	11.2719	7.49033	0.664513	179.81	0
	484	2791	GNG11 || guanine nucleotide binding protein (G protein), gamma 11 || 7q21	9.78861	6.52532	0.666624	92.1122	0
	139	558	AXL || AXL receptor tyrosine kinase || 19q13.1	9.07653	4.10847	0.452648	17.2493	0
	2248	2123	EVI2A || ecotropic viral integration site 2A || 17q11.2	8.61	3.33435	0.387264	10.0864	0
	8269	6935	ZEB1 || zinc finger E-box binding homeobox 1 || 10p11.2	8.0989	2.00233	0.247235	4.00647	0
	10294	4907	NT5E || 5'-nucleotidase, ecto (CD73) || 6q14-q21	7.92671	5.22026	0.658566	37.2782	0
	11467	64175	LEPRE1 || leucine proline-enriched proteoglycan (leprecan) 1 || 1p34.1	7.58756	2.72435	0.359055	6.60864	0
	5621	25945	PVRL3 || poliovirus receptor-related 3 || 3q13	7.32849	2.02614	0.276475	4.07314	0
	2536	25907	TMEM158 || transmembrane protein 158 (gene/pseudogene) || 3p21.3	7.28944	3.99596	0.548185	15.9553	0
	8519	10019	SH2B3 || SH2B adaptor protein 3 || 12q24	7.2693	2.56109	0.352315	5.90151	0
	3460	2200	FBN1 || fibrillin 1 || 15q21.1	7.13108	2.61856	0.367204	6.14136	0
	10603	4354	MPP1 || membrane protein, palmitoylated 1, 55kDa || Xq28	7.10013	1.71319	0.24129	3.27886	0
	8420	10186	LHFP || lipoma HMGIC fusion partner || 13q12	6.75811	2.69635	0.39898	6.48161	0
	11158	7431	VIM || vimentin || 10p13	6.66239	8.46062	1.26991	352.29	0
	5513	627	BDNF || brain-derived neurotrophic factor || 11p13	6.62959	1.93845	0.292394	3.83294	0
	5646	3575	IL7R || interleukin 7 receptor || 5p13	6.56902	1.82074	0.277171	3.53262	0
	3974	22939		6.52437	4.14402	0.63516	17.6796	0
	5467	9590	AKAP12 || A kinase (PRKA) anchor protein 12 || 6q24-q25	6.45855	2.88912	0.447332	7.40817	0
	7237	23333		6.42905	2.38646	0.3712	5.22874	0
	5122	51334	PRR16 || proline rich 16 || 5q23.1	6.41192	4.00041	0.623902	16.0045	0
	1424	8061	FOSL1 || FOS-like antigen 1 || 11q13	6.16062	4.31578	0.700543	19.9149	0
	2029	7389	UROD || uroporphyrinogen decarboxylase || 1p34	6.15041	1.62505	0.264218	3.08453	0
	8476	8905	AP1S2 || adaptor-related protein complex 1, sigma 2 subunit || Xp22.2	6.0872	2.2715	0.37316	4.82824	0
	11191	6446	SGK1 || serum/glucocorticoid regulated kinase 1 || 6q23	5.99335	4.35567	0.72675	20.4733	0
	7660	6695	SPOCK1 || sparc/osteonectin, cwcv and kazal-like domains proteoglycan (testican) 1 || 5q31	5.95855	3.1983	0.536759	9.1788	0
	4832	27122	DKK3 || dickkopf homolog 3 (Xenopus laevis) || 11p15.2	5.83203	2.91705	0.500177	7.55301	0
	11012	5806	PTX3 || pentraxin 3, long || 3q25	5.81515	4.64588	0.798926	25.035	0
	6736	10981	RAB32 || RAB32, member RAS oncogene family || 6q24.3	5.80482	2.3296	0.401321	5.02665	0
	7500	56912	IFT46 || intraflagellar transport 46 homolog (Chlamydomonas) || 11q23.3	5.72805	1.95139	0.340672	3.86746	0
	2927	857	CAV1 || caveolin 1, caveolae protein, 22kDa || 7q31.1	5.63928	6.42844	1.13994	86.1296	0
	5897	5054	SERPINE1 || serpin peptidase inhibitor, clade E (nexin, plasminogen activator inhibitor type 1), member 1 || 7q21.3-q22	5.61537	3.32209	0.591607	10.0011	0
	7258	55619	DOCK10 || dedicator of cytokinesis 10 || 2q36.2	5.55686	1.88156	0.338601	3.68473	0
	377	10544	PROCR || protein C receptor, endothelial (EPCR) || 20q11.2	5.54204	2.59226	0.467746	6.03044	0
	4695	5198	PFAS || phosphoribosylformylglycinamidine synthase || 17p13.1	5.47501	2.09535	0.382712	4.27331	0
	8931	11010	GLIPR1 || GLI pathogenesis-related 1 || 12q21.2	5.4601	2.24746	0.411615	4.74845	0
	2224	5627	PROS1 || protein S (alpha) || 3q11.2	5.43377	2.95641	0.544081	7.76192	0
	2134	1687	DFNA5 || deafness, autosomal dominant 5 || 7p15	5.43309	2.41489	0.444479	5.3328	0
	9714	4313	MMP2 || matrix metallopeptidase 2 (gelatinase A, 72kDa gelatinase, 72kDa type IV collagenase) || 16q13-q21	5.38257	2.56744	0.47699	5.92755	0
	3809	290	ANPEP || alanyl (membrane) aminopeptidase || 15q25-q26	5.37618	4.2652	0.793352	19.2288	0
	1009	1902	LPAR1 || lysophosphatidic acid receptor 1 || 9q31.3	5.37241	2.0189	0.37579	4.05274	0
	10435	11080	DNAJB4 || DnaJ (Hsp40) homolog, subfamily B, member 4 || 1p31.1	5.3628	1.30028	0.242463	2.46277	0
	1571	3269	HRH1 || histamine receptor H1 || 3p25	5.35699	1.14457	0.213659	2.2108	0
	1915	3678	ITGA5 || integrin, alpha 5 (fibronectin receptor, alpha polypeptide) || 12q11-q13	5.31407	1.76951	0.332985	3.40937	0
	11392	26032		5.29358	2.16076	0.408185	4.4715	0
	5595	4837	NNMT || nicotinamide N-methyltransferase || 11q23.1	5.2437	4.84062	0.923131	28.6532	0
	1572	2632	GBE1 || glucan (1,4-alpha-), branching enzyme 1 || 3p12.3	5.23727	2.99359	0.571593	7.96453	0
	5386	8536	CAMK1 || calcium/calmodulin-dependent protein kinase I || 3p25.3	5.21899	1.46502	0.28071	2.76067	0
	11611	4017	LOXL2 || lysyl oxidase-like 2 || 8p21.3-p21.2	5.2186	1.59576	0.305784	3.02254	0
	9258	4060	LUM || lumican || 12q21.3-q22	5.20861	3.53297	0.678294	11.5753	0
	4401	9839	ZEB2 || zinc finger E-box binding homeobox 2 || 2q22.3	5.2086	0.741711	0.142401	1.67216	0
	8017	6678	SPARC || secreted protein, acidic, cysteine-rich (osteonectin) || 5q31.3-q32	5.17484	5.80251	1.12129	55.8124	0
	5196	11217		5.17032	3.68246	0.712231	12.839	0
	11480	2004	ELK3 || ELK3, ETS-domain protein (SRF accessory protein 2) || 12q23	5.16932	1.97198	0.381477	3.92306	0
	11326	5793	PTPRG || protein tyrosine phosphatase, receptor type, G || 3p21-p14	5.13346	2.85078	0.555333	7.21389	0
	543	54908	CCDC99 || coiled-coil domain containing 99 || 5q35.1	5.10451	2.1287	0.417024	4.37323	0
	5637	8727	CTNNAL1 || catenin (cadherin-associated protein), alpha-like 1 || 9q31.2	5.04353	3.30518	0.65533	9.88455	0
	4761	4921	DDR2 || discoidin domain receptor tyrosine kinase 2 || 1q23.3	4.99447	2.19329	0.439144	4.57347	0
	7627	2149	F2R || coagulation factor II (thrombin) receptor || 5q13	4.9776	1.89948	0.381605	3.73078	0
	3042	5552	SRGN || serglycin || 10q22.1	4.96286	4.15335	0.836887	17.7944	0
	3357	1601	DAB2 || disabled homolog 2, mitogen-responsive phosphoprotein (Drosophila) || 5p13	4.95995	2.51519	0.5071	5.71673	0
	4029	55701	FLJ10357 || protein SOLO || 14q11.2	4.94087	1.43591	0.290619	2.70553	0
	1159	8038	ADAM12 || ADAM metallopeptidase domain 12 || 10q26.3	4.93791	1.24048	0.251216	2.36277	0
	706	22822	PHLDA1 || pleckstrin homology-like domain, family A, member 1 || 12q15	4.91837	2.23277	0.453966	4.70036	0
	7475	5118	PCOLCE || procollagen C-endopeptidase enhancer || 7q22	4.91497	1.9432	0.395364	3.84559	0
	10441	10395	DLC1 || deleted in liver cancer 1 || 8p22	4.88024	2.48509	0.509215	5.59869	0
	11946	26278	SACS || spastic ataxia of Charlevoix-Saguenay (sacsin) || 13q12	4.83043	3.08406	0.638465	8.47999	0
	3637	22826	DNAJC8 || DnaJ (Hsp40) homolog, subfamily C, member 8 || 1p35.3	4.8055	1.38587	0.288393	2.6133	0
	6152	85360	SYDE1 || synapse defective 1, Rho GTPase, homolog 1 (C. elegans) || 19p13.12	4.78337	1.33991	0.280119	2.53135	0
	9735	1462	VCAN || versican || 5q14.3	4.7769	2.28792	0.478956	4.88352	0
	8431	23768	FLRT2 || fibronectin leucine rich transmembrane protein 2 || 14q24-q32	4.77405	2.0313	0.425488	4.08773	0
	10548	6793	STK10 || serine/threonine kinase 10 || 5q35.1	4.76964	1.70639	0.35776	3.26342	0
	3009	7291	TWIST1 || twist homolog 1 (Drosophila) || 7p21.2	4.76672	3.55057	0.744866	11.7173	0
	6755	158	ADSL || adenylosuccinate lyase || 22q13.1	4.75705	1.60587	0.337577	3.04379	0
	9421	9260	PDLIM7 || PDZ and LIM domain 7 (enigma) || 5q35.3	4.7181	1.33091	0.282087	2.51562	0
	2595	8406	SRPX || sushi-repeat-containing protein, X-linked || Xp21.1	4.70806	3.75242	0.79702	13.4769	0
	11726	2995	GYPC || glycophorin C (Gerbich blood group) || 2q14-q21	4.70657	1.27987	0.271933	2.42817	0
	6066	9194	SLC16A7 || solute carrier family 16, member 7 (monocarboxylic acid transporter 2) || 12q13	4.6989	0.956398	0.203537	1.94046	0
	10241	23258		4.68593	1.67317	0.357062	3.18914	0
	11701	51339	DACT1 || dapper, antagonist of beta-catenin, homolog 1 (Xenopus laevis) || 14q23.1	4.67416	1.31188	0.280668	2.48265	0
	8450	85352	KIAA1644 || KIAA1644 || ---	4.67113	1.06661	0.228341	2.09451	0
	1403	6453	ITSN1 || intersectin 1 (SH3 domain protein) || 21q22.1-q22.2	4.67082	0.678623	0.14529	1.60061	0
	4277	6574	SLC20A1 || solute carrier family 20 (phosphate transporter), member 1 || 2q11-q14	4.65952	2.19012	0.470032	4.56345	0
	7633	7456	WIPF1 || WAS/WASL interacting protein family, member 1 || 2q31.1	4.64888	1.40191	0.301559	2.64252	0
	12303	1009	CDH11 || cadherin 11, type 2, OB-cadherin (osteoblast) || 16q22.1	4.61728	2.27976	0.493745	4.85597	0
	10843	30008	EFEMP2 || EGF-containing fibulin-like extracellular matrix protein 2 || 11q13.1	4.61295	1.42058	0.307955	2.67693	0
	11440	7035	TFPI || tissue factor pathway inhibitor (lipoprotein-associated coagulation inhibitor) || 2q32	4.61285	1.36167	0.295191	2.56983	0
	4784	23516	SLC39A14 || solute carrier family 39 (zinc transporter), member 14 || 8p21.3	4.61129	2.96875	0.643801	7.82859	0
	11755	6443	SGCB || sarcoglycan, beta (43kDa dystrophin-associated glycoprotein) || 4q12	4.60762	1.89728	0.41177	3.7251	0
	6772	55135	WRAP53 || WD repeat containing, antisense to TP53 || 17p13.1	4.57894	1.06225	0.231986	2.08818	0
	3116	54796	BNC2 || basonuclin 2 || 9p22.3-p22.2	4.53839	1.17278	0.258412	2.25445	0
	3411	6591	SNAI2 || snail homolog 2 (Drosophila) || 8q11	4.5221	4.11386	0.909723	17.3139	0
	9407	308	ANXA5 || annexin A5 || 4q26-q28	4.51788	1.58939	0.351801	3.00923	0
	500	1289	COL5A1 || collagen, type V, alpha 1 || 9q34.2-q34.3	4.50263	1.61838	0.35943	3.07031	0
	2751	970	CD70 || CD70 molecule || 19p13	4.50213	1.88362	0.418384	3.68999	0
	5961	5396	PRRX1 || paired related homeobox 1 || 1q24	4.47194	1.19158	0.266456	2.28402	0
	11620	6483	ST3GAL2 || ST3 beta-galactoside alpha-2,3-sialyltransferase 2 || 16q22.1	4.46127	0.744227	0.16682	1.67508	0
	3705	25870	SUMF2 || sulfatase modifying factor 2 || 7q11.1	4.45136	4.81412	1.08149	28.1316	0
	8216	4885	NPTX2 || neuronal pentraxin II || 7q21.3-q22.1	4.43738	2.2551	0.508205	4.77368	0
	11188	2963	GTF2F2 || general transcription factor IIF, polypeptide 2, 30kDa || 13q14	4.41313	1.15776	0.262345	2.23111	0
	4624	79070	KDELC1 || KDEL (Lys-Asp-Glu-Leu) containing 1 || 13q33	4.39275	1.81995	0.414308	3.53069	0
	5151	10226	PLIN3 || perilipin 3 || 19p13.3	4.3812	1.53975	0.351444	2.90744	0
	1653	1000	CDH2 || cadherin 2, type 1, N-cadherin (neuronal) || 18q11.2	4.36633	1.59347	0.364944	3.01773	0
	7085	10530		4.35509	0.816703	0.187528	1.76138	0
	4669	1031	CDKN2C || cyclin-dependent kinase inhibitor 2C (p18, inhibits CDK4) || 1p32	4.34232	1.43805	0.33117	2.70954	0
	1785	113146		4.33855	3.75659	0.865863	13.5159	0
	1783	11167	FSTL1 || follistatin-like 1 || 3q13.33	4.33661	2.17682	0.501964	4.52156	0
	10156	1012	CDH13 || cadherin 13, H-cadherin (heart) || 16q24.2-q24.3	4.33063	1.20974	0.279346	2.31297	0
	2399	1466	CSRP2 || cysteine and glycine-rich protein 2 || 12q21.1	4.32922	2.98037	0.688432	7.8919	0
	7080	9639	ARHGEF10 || Rho guanine nucleotide exchange factor (GEF) 10 || 8p23	4.31893	1.5799	0.365808	2.98949	0
	11207	10979	FERMT2 || fermitin family homolog 2 (Drosophila) || 14q22.1	4.31464	2.38888	0.553668	5.2375	0
	3104	8379	MAD1L1 || MAD1 mitotic arrest deficient-like 1 (yeast) || 7p22	4.31399	2.21885	0.514339	4.65523	0
	4995	274	BIN1 || bridging integrator 1 || 2q14	4.29385	1.63259	0.380216	3.10069	0
	7077	4015	LOX || lysyl oxidase || 5q23.2	4.28163	2.40492	0.561683	5.29606	0
	4434	3569	IL6 || interleukin 6 (interferon, beta 2) || 7p21	4.27578	1.85812	0.434569	3.62535	0
	4737	1778	DYNC1H1 || dynein, cytoplasmic 1, heavy chain 1 || 14q32.3-qter	4.26902	1.23106	0.288371	2.34739	0
	4069	6474	SHOX2 || short stature homeobox 2 || 3q25-q26.1	4.2682	1.24084	0.290718	2.36336	0
	7386	9532	BAG2 || BCL2-associated athanogene 2 || 6p12.1-p11.2	4.25658	3.55257	0.834606	11.7335	0
	4284	1806	DPYD || dihydropyrimidine dehydrogenase || 1p22	4.24195	2.85401	0.672807	7.23009	0
	4552	9945	GFPT2 || glutamine-fructose-6-phosphate transaminase 2 || 5q34-q35	4.23731	2.13138	0.503004	4.38137	0
	4901	55355	HJURP || Holliday junction recognition protein || 2q37.1	4.2349	1.30293	0.307666	2.4673	0
	10711	6515	SLC2A3 || solute carrier family 2 (facilitated glucose transporter), member 3 || 12p13.3	4.21063	1.36146	0.323338	2.56945	0
	3393	22840		4.20242	1.64666	0.391835	3.13107	0
	12184	231	AKR1B1 || aldo-keto reductase family 1, member B1 (aldose reductase) || 7q35	4.17984	5.37619	1.28622	41.5331	0
	5851	5311	PKD2 || polycystic kidney disease 2 (autosomal dominant) || 4q21-q23	4.17429	1.38261	0.331221	2.60741	0
	5630	10726	NUDC || nuclear distribution gene C homolog (A. nidulans) || 1p35-p34	4.1676	1.49312	0.35827	2.81498	0
	10012	10687	PNMA2 || paraneoplastic antigen MA2 || 8p21.2	4.15749	1.17099	0.281657	2.25166	0
	232	9697	TRAM2 || translocation associated membrane protein 2 || 6p21.1-p12	4.15373	1.56331	0.376362	2.95531	0
	2662	79633	FAT4 || FAT tumor suppressor homolog 4 (Drosophila) || 4q28.1	4.15175	0.844036	0.203296	1.79507	0
	4320	55022	PID1 || phosphotyrosine interaction domain containing 1 || 2q36.3	4.12418	1.78178	0.432032	3.4385	0
	493	51293	CD320 || CD320 molecule || 19p13.3-p13.2	4.11211	1.61048	0.391643	3.05353	0
	5908	1281	COL3A1 || collagen, type III, alpha 1 || 2q31	4.1095	3.86476	0.940447	14.5683	0
	4822	51762	RAB8B || RAB8B, member RAS oncogene family || 15q22.2	4.10924	0.978568	0.238139	1.97051	0
	3598	10589	DRAP1 || DR1-associated protein 1 (negative cofactor 2 alpha) || 11q13.3	4.0982	1.66986	0.407461	3.18183	0
	10567	83638	C11orf68 || chromosome 11 open reading frame 68 || 11q13.1	4.09767	0.917762	0.223972	1.88918	0
	6353	23603	CORO1C || coronin, actin binding protein, 1C || 12q24.1	4.08853	2.0941	0.512188	4.26959	0
	8200	6622	SNCA || synuclein, alpha (non A4 component of amyloid precursor) || 4q21	4.08834	1.39129	0.340308	2.62314	0
	1933	23284	LPHN3 || latrophilin 3 || 4q13.1	4.07608	0.758463	0.186077	1.69169	0
	3989	2182	ACSL4 || acyl-CoA synthetase long-chain family member 4 || Xq22.3-q23	4.05113	1.88039	0.464164	3.68173	0
	8621	57333	RCN3 || reticulocalbin 3, EF-hand calcium binding domain || 19q13.33	4.04902	1.39775	0.345207	2.63491	0
	7171	3035	HARS || histidyl-tRNA synthetase || 5q31.3	4.04881	1.51801	0.374926	2.86395	0
	4097	79772	MCTP1 || multiple C2 domains, transmembrane 1 || 5q15	4.04768	1.12582	0.27814	2.18226	0
	11317	1634	DCN || decorin || 12q21.33	4.03594	1.19966	0.297244	2.29685	0
	5948	2042	EPHA3 || EPH receptor A3 || 3p11.2	4.03519	1.07572	0.266584	2.10777	0
	8323	55704	CCDC88A || coiled-coil domain containing 88A || 2p16.1	4.03361	0.840599	0.208399	1.79079	0
	7387	7048	TGFBR2 || transforming growth factor, beta receptor II (70/80kDa) || 3p22	4.03157	1.82702	0.453179	3.54804	0
	10447	22873	DZIP1 || DAZ interacting protein 1 || 13q32.1	4.02458	1.31935	0.327822	2.49553	0
	8560	1678	TIMM8A || translocase of inner mitochondrial membrane 8 homolog A (yeast) || Xq22.1	4.01757	0.82355	0.204987	1.76976	0
	10493	55850	USE1 || unconventional SNARE in the ER 1 homolog (S. cerevisiae) || 19p13.11	4.01477	1.31866	0.328453	2.49435	0
	12287	55862	ECHDC1 || enoyl Coenzyme A hydratase domain containing 1 || 6q22.33	4.0062	2.55637	0.638103	5.88225	0
	11515	7414	VCL || vinculin || 10q22.2	4.00295	1.18639	0.296378	2.27582	0
	10533	5328	PLAU || plasminogen activator, urokinase || 10q24	3.99055	2.58866	0.648696	6.01538	0
	6652	23194	FBXL7 || F-box and leucine-rich repeat protein 7 || 5p15.1	3.99021	1.27721	0.320087	2.42371	0
	9493	55106	SLFN12 || schlafen family member 12 || 17q12	3.98717	1.0592	0.265651	2.08377	0
	4226	3046	HBE1 || hemoglobin, epsilon 1 || 11p15.5	3.97331	1.31768	0.331633	2.49265	0
	11486	2297	FOXD1 || forkhead box D1 || 5q12-q13	3.96513	1.1395	0.287379	2.20304	0
	2853	26575	RGS17 || regulator of G-protein signaling 17 || 6q25.3	3.96176	1.20983	0.305376	2.3131	0
	4338	1796	DOK1 || docking protein 1, 62kDa (downstream of tyrosine kinase 1) || 2p13	3.95763	0.720419	0.182033	1.64766	0
	3515	6617	SNAPC1 || small nuclear RNA activating complex, polypeptide 1, 43kDa || 14q22	3.94325	2.28224	0.578771	4.86433	0
	824	9200	PTPLA || protein tyrosine phosphatase-like (proline instead of catalytic arginine), member A || 10p14-p13	3.93031	2.79144	0.710235	6.92323	0
	3863	1514	CTSL1 || cathepsin L1 || 9q21-q22	3.90536	2.30993	0.591477	4.9586	0
	3732	2119	ETV5 || ets variant 5 || 3q28	3.88949	1.15012	0.295699	2.21932	0
	330	9955	HS3ST3A1 || heparan sulfate (glucosamine) 3-O-sulfotransferase 3A1 || 17p12-p11.2	3.81997	1.14046	0.298551	2.20451	0
	1896	64151	NCAPG || non-SMC condensin I complex, subunit G || 4p15.33	3.81688	1.84112	0.482362	3.58287	0
	6744	23587	C17orf81 || chromosome 17 open reading frame 81 || 17p13.1	3.81639	2.13104	0.55839	4.38032	0
	10810	55033	FKBP14 || FK506 binding protein 14, 22 kDa || 7p14.3	3.8157	1.09041	0.285769	2.12934	0
	7789	9232	PTTG1 || pituitary tumor-transforming 1 || 5q35.1	3.81144	1.41161	0.370362	2.66034	0
	4820	7424	VEGFC || vascular endothelial growth factor C || 4q34.1-q34.3	3.7978	2.75751	0.726082	6.7623	0
	6266	8850	KAT2B || K(lysine) acetyltransferase 2B || 3p24	3.78668	1.61374	0.426162	3.06044	0
	2237	64320	RNF25 || ring finger protein 25 || 2q35	3.77467	0.74314	0.196875	1.67381	0.165022
	11470	23180	RFTN1 || raftlin, lipid raft linker 1 || 3p25.1-p24.3	3.77354	2.45483	0.650537	5.48249	0.165022
	5552	10409	BASP1 || brain abundant, membrane attached signal protein 1 || 5p15.1-p14	3.77225	5.01524	1.32951	32.3398	0.165022
	3124	23255	KIAA0802 || KIAA0802 || 18p11.22	3.77186	2.08787	0.553538	4.25119	0.165022
	4195	9446	GSTO1 || glutathione S-transferase omega 1 || 10q25.1	3.76417	2.04569	0.543463	4.1287	0.165022
	2245	55509	BATF3 || basic leucine zipper transcription factor, ATF-like 3 || 1q32.3	3.75957	0.901336	0.239744	1.86779	0.165022
	9897	51375	SNX7 || sorting nexin 7 || 1p21.3	3.75863	2.49128	0.662817	5.62278	0.165022
	10259	2318	FLNC || filamin C, gamma || 7q32-q35	3.72915	1.04417	0.280003	2.06218	0.165022
	3799	6646	SOAT1 || sterol O-acyltransferase 1 || 1q25	3.72357	1.53766	0.412952	2.90322	0.165022
	9353	51121	RPL26L1 || ribosomal protein L26-like 1 || 5q35.1	3.72192	1.61473	0.433845	3.06255	0.165022
	8477	79971	WLS || wntless homolog (Drosophila) || 1p31.3	3.71843	2.12707	0.572034	4.36829	0.165022
	10781	8666	EIF3G || eukaryotic translation initiation factor 3, subunit G || 19p13.2	3.71733	1.22544	0.329656	2.33827	0.165022
	3024	133	ADM || adrenomedullin || 11p15.4	3.71482	2.71199	0.730048	6.55227	0.165022
	6160	28962	OSTM1 || osteopetrosis associated transmembrane protein 1 || 6q21	3.71449	2.16616	0.583163	4.48826	0.165022
	9599	54962	TIPIN || TIMELESS interacting protein || 15q22.31	3.7111	1.76847	0.476534	3.40692	0.165022
	141	59346		3.71043	2.11985	0.571322	4.34649	0.165022
	11867	3801	KIFC3 || kinesin family member C3 || 16q13-q21	3.70779	0.983767	0.265324	1.97762	0.165022
	12190	5926	ARID4A || AT rich interactive domain 4A (RBP1-like) || 14q23.1	3.70609	2.86539	0.773158	7.28733	0.165022
	948	6880		3.68842	1.46218	0.396425	2.75525	0.165022
	2603	1856	DVL2 || dishevelled, dsh homolog 2 (Drosophila) || 17p13.2	3.68501	0.778121	0.211158	1.7149	0.165022
	2342	51170	HSD17B11 || hydroxysteroid (17-beta) dehydrogenase 11 || 4q22.1	3.67845	2.60965	0.709441	6.10354	0.165022
	2233	2697	GJA1 || gap junction protein, alpha 1, 43kDa || 6q21-q23.2	3.67798	4.81901	1.31023	28.2272	0.165022
	3546	1984	EIF5A || eukaryotic translation initiation factor 5A || 17p13-p12	3.67678	1.95994	0.533059	3.89047	0.165022
	8145	54478	FAM64A || family with sequence similarity 64, member A || 17p13.2	3.6712	1.48221	0.403741	2.79377	0.165022
	5456	5293	PIK3CD || phosphoinositide-3-kinase, catalytic, delta polypeptide || 1p36.2	3.66778	0.932835	0.254332	1.90902	0.165022
	10595	1464	CSPG4 || chondroitin sulfate proteoglycan 4 || 15q24.2	3.66483	0.688693	0.187919	1.61182	0.165022
	7149	10969	EBNA1BP2 || EBNA1 binding protein 2 || 1p35-p33	3.65763	1.83848	0.502643	3.57633	0.165022
	9918	4247	MGAT2 || mannosyl (alpha-1,6-)-glycoprotein beta-1,2-N-acetylglucosaminyltransferase || 14q21	3.65274	1.41022	0.386072	2.65778	0.165022
	5398	25959	KANK2 || KN motif and ankyrin repeat domains 2 || 19p13.2	3.65079	1.4607	0.400106	2.75242	0.165022
	10768	1290	COL5A2 || collagen, type V, alpha 2 || 2q14-q32	3.64688	4.03903	1.10753	16.4387	0.165022
	11557	2247	FGF2 || fibroblast growth factor 2 (basic) || 4q26-q27	3.64555	1.27376	0.349402	2.41792	0.165022
	11570	55580		3.64493	0.56199	0.154184	1.4763	0.165022
	6393	79821		3.64236	0.786633	0.215968	1.72504	0.165022
	1768	64780	MICAL1 || microtubule associated monoxygenase, calponin and LIM domain containing 1 || 6q21	3.64217	1.2624	0.346606	2.39894	0.165022
	8302	55621	TRMT1 || TRM1 tRNA methyltransferase 1 homolog (S. cerevisiae) || 19p13.2	3.63619	1.48403	0.408126	2.79728	0.165022
	3784	79642	ARSJ || arylsulfatase family, member J || 4q26	3.62796	0.94154	0.259523	1.92058	0.165022
	12324	23414	ZFPM2 || zinc finger protein, multitype 2 || 8q23	3.62776	0.981951	0.270677	1.97513	0.165022
	6689	4856	NOV || nephroblastoma overexpressed gene || 8q24.1	3.6193	1.9154	0.529217	3.77217	0.165022
	9742	4478	MSN || moesin || Xq11.2-q12	3.61881	5.34731	1.47764	40.71	0.165022
	7483	4734	NEDD4 || neural precursor cell expressed, developmentally down-regulated 4 || 15q	3.60812	1.8646	0.516778	3.64167	0.165022
	6056	1808	DPYSL2 || dihydropyrimidinase-like 2 || 8p22-p21	3.60438	3.17416	0.880639	9.02646	0.165022
	537	3489	IGFBP6 || insulin-like growth factor binding protein 6 || 12q13	3.60006	2.38922	0.663661	5.23874	0.165022
	3709	10469	TIMM44 || translocase of inner mitochondrial membrane 44 homolog (yeast) || 19p13.3-p13.2	3.59396	1.01167	0.281493	2.01625	0.165022
	2673	9410	SNRNP40 || small nuclear ribonucleoprotein 40kDa (U5) || 1p35.2	3.58757	1.00628	0.280491	2.00873	0.165022
	11681	29098	RANGRF || RAN guanine nucleotide release factor || 17p13	3.5825	2.05055	0.57238	4.14265	0.165022
	108	8611	PPAP2A || phosphatidic acid phosphatase type 2A || 5q11	3.57838	1.35052	0.377412	2.55005	0.278688
	12259	2193	FARSA || phenylalanyl-tRNA synthetase, alpha subunit || 19p13.2	3.57556	1.17366	0.328246	2.25584	0.278688
	10416	2908	NR3C1 || nuclear receptor subfamily 3, group C, member 1 (glucocorticoid receptor) || 5q31.3	3.56711	1.61548	0.452881	3.06413	0.278688
	4104	10184	LHFPL2 || lipoma HMGIC fusion partner-like 2 || 5q14.1	3.56651	1.09342	0.30658	2.13379	0.278688
	2516	9442	MED27 || mediator complex subunit 27 || 9q34.1-q34.3	3.55614	0.775016	0.217937	1.71121	0.278688
	12258	26017	FAM32A || family with sequence similarity 32, member A || 19pter-p13.3	3.54999	0.939987	0.264786	1.91851	0.278688
	10557	7805	LAPTM5 || lysosomal protein transmembrane 5 || 1p34	3.54589	0.936181	0.264019	1.91346	0.278688
	6320	89927	C16orf45 || chromosome 16 open reading frame 45 || 16p13.11	3.54574	1.69902	0.47917	3.24679	0.278688
	11671	9180	OSMR || oncostatin M receptor || 5p13.1	3.54387	1.23997	0.349891	2.36193	0.278688
	10424	7070	THY1 || Thy-1 cell surface antigen || 11q22.3-q23	3.54208	1.43347	0.404696	2.70095	0.278688
	5272	2535	FZD2 || frizzled homolog 2 (Drosophila) || 17q21.1	3.54139	2.07991	0.587314	4.22781	0.278688
	8725	7132	TNFRSF1A || tumor necrosis factor receptor superfamily, member 1A || 12p13.2	3.53651	1.34581	0.380547	2.54173	0.278688
	3152	9760	TOX || thymocyte selection-associated high mobility group box || 8q12.1	3.51865	0.571178	0.162329	1.48574	0.278688
	7456	131566	DCBLD2 || discoidin, CUB and LCCL domain containing 2 || 3q12.1	3.51357	0.949783	0.270319	1.93158	0.278688
	6439	6274	S100A3 || S100 calcium binding protein A3 || 1q21	3.50941	1.32862	0.378589	2.51163	0.278688
	7941	9397	NMT2 || N-myristoyltransferase 2 || 10p13	3.50863	1.22194	0.348266	2.3326	0.278688
	6700	23597		3.50174	1.90693	0.544565	3.7501	0.278688
	11253	4134	MAP4 || microtubule-associated protein 4 || 3p21	3.50122	0.809599	0.231234	1.75272	0.278688
	10101	8878	SQSTM1 || sequestosome 1 || 5q35	3.49595	1.37854	0.394324	2.60005	0.278688
	3010	1192	CLIC1 || chloride intracellular channel 1 || 6p22.1-p21.2	3.49107	1.19738	0.342984	2.29323	0.278688
	1680	1292	COL6A2 || collagen, type VI, alpha 2 || 21q22.3	3.48941	1.85771	0.532385	3.62431	0.278688
	561	4276	MICA || MHC class I polypeptide-related sequence A || 6p21.33	3.48775	1.79156	0.513671	3.46189	0.278688
	3778	79228	THOC6 || THO complex 6 homolog (Drosophila) || 16p13.3	3.47281	1.25526	0.361454	2.3871	0.278688
	12034	3491	CYR61 || cysteine-rich, angiogenic inducer, 61 || 1p31-p22	3.47129	3.21443	0.926003	9.28194	0.278688
	11274	2619	GAS1 || growth arrest-specific 1 || 9q21.3-q22	3.46924	1.56411	0.45085	2.95695	0.278688
	5624	79833	GEMIN6 || gem (nuclear organelle) associated protein 6 || 2p22.1	3.46921	1.06999	0.308425	2.09942	0.278688
	9767	3079		3.4657	1.08066	0.311816	2.115	0.278688
	11066	23082	PPRC1 || peroxisome proliferator-activated receptor gamma, coactivator-related 1 || 10q24.32	3.46165	1.02741	0.296799	2.03837	0.278688
	11693	9667	SAFB2 || scaffold attachment factor B2 || 19p13.3	3.45981	0.749925	0.216753	1.68171	0.278688
	5607	54849	DEF8 || differentially expressed in FDCP 8 homolog (mouse) || 16q24.3	3.4593	1.51794	0.4388	2.86381	0.278688
	8788	55214	LEPREL1 || leprecan-like 1 || 3q28	3.45604	2.52896	0.73175	5.77154	0.278688
	5629	10491	CRTAP || cartilage associated protein || 3p22.3	3.45601	1.04852	0.303391	2.06841	0.278688
	11890	23543	RBM9 || RNA binding motif protein 9 || 22q13.1	3.45414	1.41517	0.409702	2.66691	0.278688
	2291	7040	TGFB1 || transforming growth factor, beta 1 || 19q13.2	3.45156	1.39427	0.403955	2.62856	0.278688
	2825	2534	FYN || FYN oncogene related to SRC, FGR, YES || 6q21	3.44176	1.16805	0.339375	2.24707	0.278688
	3652	54939	COMMD4 || COMM domain containing 4 || 15q24.2	3.44101	1.10962	0.32247	2.15789	0.278688
	11651	6386	SDCBP || syndecan binding protein (syntenin) || 8q12	3.44096	2.17516	0.632138	4.51637	0.278688
	7346	1490	CTGF || connective tissue growth factor || 6q23.1	3.43673	3.96004	1.15227	15.5629	0.278688
	8343	10631	POSTN || periostin, osteoblast specific factor || 13q13.3	3.43065	3.2563	0.949179	9.55531	0.278688
	8620	10272	FSTL3 || follistatin-like 3 (secreted glycoprotein) || 19p13	3.42865	0.962674	0.280774	1.94892	0.278688
	2527	51283	BFAR || bifunctional apoptosis regulator || 16p13.12	3.42583	0.98955	0.28885	1.98557	0.278688
	5375	83442	SH3BGRL3 || SH3 domain binding glutamic acid-rich protein like 3 || 1p35-p34.3	3.41719	1.82539	0.534177	3.54402	0.278688
	5320	23433	RHOQ || ras homolog gene family, member Q || 2p21	3.41561	1.57401	0.46083	2.97732	0.278688
	5931	55909	BIN3 || bridging integrator 3 || 8p21.3	3.40776	0.998532	0.293017	1.99797	0.278688
	2503	3201	HOXA4 || homeobox A4 || 7p15-p14	3.40526	0.765344	0.224753	1.69977	0.278688
	4869	4286	MITF || microphthalmia-associated transcription factor || 3p14.2-p14.1	3.39545	1.46782	0.432292	2.76604	0.278688
	11035	2874		3.39102	1.20798	0.356228	2.31013	0.278688
	9285	7204	TRIO || triple functional domain (PTPRF interacting) || 5p15.2	3.38537	1.19825	0.353948	2.2946	0.463999
	8006	8444	DYRK3 || dual-specificity tyrosine-(Y)-phosphorylation regulated kinase 3 || 1q32.1	3.37851	0.796375	0.235717	1.73673	0.463999
	640	80742	PRR3 || proline rich 3 || 6p21.33	3.37629	0.845155	0.250321	1.79646	0.463999
	10488	8533	COPS3 || COP9 constitutive photomorphogenic homolog subunit 3 (Arabidopsis) || 17p11.2	3.37459	1.27559	0.377999	2.42098	0.463999
	10444	891	CCNB1 || cyclin B1 || 5q12	3.37166	1.44075	0.427312	2.71462	0.463999
	5565	9448	MAP4K4 || mitogen-activated protein kinase kinase kinase kinase 4 || 2q11.2-q12	3.37166	2.02323	0.60007	4.06493	0.463999
	11081	8624	PSMG1 || proteasome (prosome, macropain) assembly chaperone 1 || 21q22.3	3.36968	1.86246	0.552711	3.63627	0.463999
	7484	2962	GTF2F1 || general transcription factor IIF, polypeptide 1, 74kDa || 19p13.3	3.36126	0.86876	0.258463	1.82609	0.463999
	8968	5156	PDGFRA || platelet-derived growth factor receptor, alpha polypeptide || 4q11-q13	3.35703	0.813773	0.242409	1.7578	0.463999
	8612	3956	LGALS1 || lectin, galactoside-binding, soluble, 1 || 22q13.1	3.35453	4.38075	1.30592	20.8324	0.463999
	9510	7076	TIMP1 || TIMP metallopeptidase inhibitor 1 || Xp11.3-p11.23	3.34685	3.36993	1.00689	10.3383	0.463999
	4996	1508	CTSB || cathepsin B || 8p22	3.34545	1.93877	0.579525	3.83379	0.463999
	11327	60369		3.33984	1.45962	0.437032	2.75035	0.463999
	9397	136	ADORA2B || adenosine A2b receptor || 17p12-p11.2	3.33931	2.17155	0.6503	4.50508	0.463999
	7089	10744	PTTG2 || pituitary tumor-transforming 2 || 4p12	3.33723	0.476855	0.142889	1.39171	0.463999
	2815	79188	TMEM43 || transmembrane protein 43 || 3p25.1	3.33312	0.947235	0.284189	1.92817	0.463999
	1579	4869	NPM1 || nucleophosmin (nucleolar phosphoprotein B23, numatrin) || 5q35	3.33225	1.17666	0.353113	2.26053	0.463999
	1121	81493	SYNC || syncoilin, intermediate filament protein || 1p34.3-p33	3.32864	1.29464	0.388939	2.45315	0.463999
	3370	55847	CISD1 || CDGSH iron sulfur domain 1 || 10q21.1	3.32729	1.35237	0.406447	2.55331	0.463999
	10563	3842	TNPO1 || transportin 1 || 5q13.2	3.32428	1.2936	0.389136	2.45139	0.463999
	910	3162	HMOX1 || heme oxygenase (decycling) 1 || 22q12	3.32362	1.76082	0.52979	3.38891	0.463999
	3222	7278	TUBA3C || tubulin, alpha 3c || 13q11	3.31654	0.639403	0.192792	1.55768	0.463999
	9152	23243	ANKRD28 || ankyrin repeat domain 28 || 3p25.1	3.30817	1.10792	0.334904	2.15535	0.463999
	6942	7169	TPM2 || tropomyosin 2 (beta) || 9p13.2-p13.1	3.30759	2.6594	0.804029	6.31769	0.463999
	420	649	BMP1 || bone morphogenetic protein 1 || 8p21.3	3.30446	0.683863	0.206951	1.60644	0.463999
	7527	5351	PLOD1 || procollagen-lysine 1, 2-oxoglutarate 5-dioxygenase 1 || 1p36.22	3.30341	1.51814	0.459568	2.86422	0.463999
	915	11018	TMED1 || transmembrane emp24 protein transport domain containing 1 || 19p13.2	3.3005	0.93222	0.282448	1.90821	0.463999
	4275	1004	CDH6 || cadherin 6, type 2, K-cadherin (fetal kidney) || 5p15.1-p14	3.29834	0.522512	0.158417	1.43645	0.463999
	2012	23301	EHBP1 || EH domain binding protein 1 || 2p15	3.29828	0.977948	0.296502	1.96966	0.463999
	1910	51186	WBP5 || WW domain binding protein 5 || Xq22.2	3.29448	3.64787	1.10727	12.5348	0.463999
	5593	1002	CDH4 || cadherin 4, type 1, R-cadherin (retinal) || 20q13.3	3.29405	0.772824	0.234612	1.70861	0.463999
	11044	79840	NHEJ1 || nonhomologous end-joining factor 1 || 2q35	3.29398	0.612147	0.185838	1.52853	0.463999
	4506	23399	DULLARD || dullard homolog (Xenopus laevis) || 17p13	3.2894	0.870282	0.264572	1.82802	0.463999
	9390	6431	SFRS6 || splicing factor, arginine/serine-rich 6 || 20q12-q13.1	3.28512	2.13668	0.650411	4.3975	0.463999
	4077	10007	GNPDA1 || glucosamine-6-phosphate deaminase 1 || 5q21	3.27781	1.08314	0.330446	2.11864	0.463999
	6739	3995	FADS3 || fatty acid desaturase 3 || 11q12-q13.1	3.27233	1.02566	0.313435	2.0359	0.463999
	11961	7171	TPM4 || tropomyosin 4 || 19p13.1	3.27225	2.32656	0.710996	5.01606	0.463999
	7892	5468	PPARG || peroxisome proliferator-activated receptor gamma || 3p25	3.26761	1.69229	0.517899	3.2317	0.463999
	12109	5101	PCDH9 || protocadherin 9 || 13q14.3-q21.1	3.26602	0.690837	0.211522	1.61422	0.463999
	9231	51316	PLAC8 || placenta-specific 8 || 4q21.22	3.26477	2.53065	0.775141	5.77833	0.463999
	11738	10946	SF3A3 || splicing factor 3a, subunit 3, 60kDa || 1p34.3	3.25892	1.2058	0.369999	2.30664	0.463999
	4371	9204	ZMYM6 || zinc finger, MYM-type 6 || 1p34.2	3.25703	1.52217	0.467348	2.87222	0.463999
	8843	29940	DSE || dermatan sulfate epimerase || 6q22	3.25574	2.2258	0.683656	4.67771	0.463999
	2456	54974	THG1L || tRNA-histidine guanylyltransferase 1-like (S. cerevisiae) || 5q33.3	3.25475	0.954925	0.293394	1.93848	0.463999
	2481	5917	RARS || arginyl-tRNA synthetase || 5q35.1	3.25378	0.922137	0.283405	1.89492	0.463999
	3865	1647	GADD45A || growth arrest and DNA-damage-inducible, alpha || 1p31.2-p31.1	3.25078	2.52225	0.77589	5.74478	0.463999
	5556	9136	RRP9 || ribosomal RNA processing 9, small subunit (SSU) processome component, homolog (yeast) || 3p21.2	3.24909	0.973866	0.299734	1.9641	0.463999
	10575	402	ARL2 || ADP-ribosylation factor-like 2 || 11q13	3.24538	0.927731	0.285862	1.90228	0.463999
	5564	10360	NPM3 || nucleophosmin/nucleoplasmin 3 || 10q24.31	3.24382	1.42656	0.439778	2.68805	0.463999
	8487	5228	PGF || placental growth factor || 14q24-q31	3.24227	1.23519	0.380966	2.35413	0.463999
	2150	83604	TMEM47 || transmembrane protein 47 || Xp11.4	3.23714	1.1266	0.348023	2.18343	0.463999
	153	55055	ZWILCH || Zwilch, kinetochore associated, homolog (Drosophila) || 15q22.31	3.23512	1.39952	0.432603	2.63815	0.463999
	1076	27338	UBE2S || ubiquitin-conjugating enzyme E2S || 19q13.43	3.23395	1.49019	0.460797	2.80926	0.463999
	7391	10643	IGF2BP3 || insulin-like growth factor 2 mRNA binding protein 3 || 7p11	3.2309	2.75579	0.852948	6.75422	0.463999
	10936	2054	STX2 || syntaxin 2 || 12q24.33	3.22574	0.508065	0.157503	1.42214	0.463999
	10735	9987	HNRPDL || heterogeneous nuclear ribonucleoprotein D-like || 4q13-q21	3.22305	1.05126	0.326169	2.07234	0.463999
	10017	23268	DNMBP || dynamin binding protein || 10q24.2	3.22254	1.30532	0.405058	2.47138	0.463999
	1900	8828	NRP2 || neuropilin 2 || 2q33.3	3.22025	0.901809	0.280043	1.86841	0.463999
	6178	55210	ATAD3A || ATPase family, AAA domain containing 3A || 1p36.33	3.21866	0.650323	0.202048	1.56952	0.463999
	41	1969	EPHA2 || EPH receptor A2 || 1p36	3.21548	2.01575	0.62689	4.04392	0.463999
	3976	3589	IL11 || interleukin 11 || 19q13.3-q13.4	3.21251	0.93255	0.290287	1.90865	0.463999
	178	1973	EIF4A1 || eukaryotic translation initiation factor 4A1 || 17p13	3.20903	1.08388	0.337759	2.11973	0.463999
	9427	301	ANXA1 || annexin A1 || 9q12-q21.2	3.20619	5.43859	1.69628	43.3688	0.463999
	6623	79779		3.20563	1.70382	0.531509	3.25762	0.463999
	10861	7378	UPP1 || uridine phosphorylase 1 || 7p12.3	3.1925	2.63045	0.823949	6.19221	0.691392
	6373	661	POLR3D || polymerase (RNA) III (DNA directed) polypeptide D, 44kDa || 8q21	3.19026	0.961377	0.301347	1.94717	0.691392
	8087	25900	IFFO1 || intermediate filament family orphan 1 || 12p13.3	3.18403	0.567783	0.178322	1.48224	0.691392
	1317	3084	NRG1 || neuregulin 1 || 8p12	3.17684	0.855649	0.26934	1.80957	0.691392
	10223	81029	WNT5B || wingless-type MMTV integration site family, member 5B || 12p13.3	3.17419	1.41799	0.446727	2.67214	0.691392
	4718	56005	C19orf10 || chromosome 19 open reading frame 10 || 19p13.3	3.17026	0.884873	0.279117	1.8466	0.691392
	7302	10728	PTGES3 || prostaglandin E synthase 3 (cytosolic) || 12q13.3	3.16731	2.4424	0.771128	5.43544	0.691392
	7051	79709	GLT25D1 || glycosyltransferase 25 domain containing 1 || 19p13.11	3.16638	0.97254	0.307146	1.96229	0.691392
	9931	9552	SPAG7 || sperm associated antigen 7 || 17p13.2	3.16247	0.86031	0.272038	1.81543	0.691392
	6885	54912		3.16029	1.51873	0.480569	2.86539	0.691392
	1367	9526	MPDU1 || mannose-P-dolichol utilization defect 1 || 17p13.1-p12	3.1521	1.02257	0.32441	2.03154	0.691392
	9755	1282	COL4A1 || collagen, type IV, alpha 1 || 13q34	3.14969	1.73478	0.550777	3.32828	0.691392
	9272	23643	LY96 || lymphocyte antigen 96 || 8q21.11	3.14446	1.65674	0.526876	3.15304	0.691392
	9132	4673	NAP1L1 || nucleosome assembly protein 1-like 1 || 12q21.2	3.14153	1.15589	0.367938	2.22822	0.691392
	7986	55114	ARHGAP17 || Rho GTPase activating protein 17 || 16p12.1	3.14094	0.84399	0.268706	1.79501	0.691392
	9334	10402	ST3GAL6 || ST3 beta-galactoside alpha-2,3-sialyltransferase 6 || 3q12.1	3.13856	1.35056	0.430311	2.55011	0.691392
	9464	27303	RBMS3 || RNA binding motif, single stranded interacting protein 3 || 3p24-p23	3.13344	0.673202	0.214844	1.59461	0.691392
	7775	7045	TGFBI || transforming growth factor, beta-induced, 68kDa || 5q31	3.13187	3.63927	1.16201	12.4604	0.691392
	6487	56672	C11orf17 || chromosome 11 open reading frame 17 || 11p15.3	3.12932	0.90008	0.287628	1.86617	0.691392
	6057	822	CAPG || capping protein (actin filament), gelsolin-like || 2p11.2	3.1291	2.53849	0.811254	5.80982	0.691392
	11725	11102	RPP14 || ribonuclease P/MRP 14kDa subunit || 3p14.3	3.12861	0.716628	0.229056	1.64334	0.691392
	3795	79649	MAP7D3 || MAP7 domain containing 3 || Xq26.3	3.12084	0.752279	0.24105	1.68445	0.691392
	12337	2669	GEM || GTP binding protein overexpressed in skeletal muscle || 8q13-q21	3.12011	1.6641	0.533344	3.16915	0.691392
	10405	9444	QKI || quaking homolog, KH domain RNA binding (mouse) || 6q26-q27	3.1189	1.27642	0.409254	2.42238	0.691392
	11964	5651	TMPRSS15 || transmembrane protease, serine 15 || 21q21	3.11605	1.23374	0.395932	2.35177	0.691392
	3260	3676	ITGA4 || integrin, alpha 4 (antigen CD49D, alpha 4 subunit of VLA-4 receptor) || 2q31.3	3.11427	0.682333	0.219099	1.60473	0.691392
	1211	55872	PBK || PDZ binding kinase || 8p21.2	3.113	1.9646	0.631094	3.90304	0.691392
	4419	10536	LEPREL2 || leprecan-like 2 || 12q13	3.11093	1.09336	0.351459	2.13371	0.691392
	4900	55323	LARP6 || La ribonucleoprotein domain family, member 6 || 15q23	3.10635	1.26673	0.407787	2.40615	0.691392
	10659	10920	COPS8 || COP9 constitutive photomorphogenic homolog subunit 8 (Arabidopsis) || 2q37.3	3.10491	1.15221	0.371094	2.22254	0.691392
	6299	5873	RAB27A || RAB27A, member RAS oncogene family || 15q15-q21.1	3.10453	1.44147	0.464311	2.71597	0.691392
	1492	3948	LDHC || lactate dehydrogenase C || 11p15.5-p15.3	3.10189	0.675114	0.217646	1.59672	0.691392
	5569	90480	GADD45GIP1 || growth arrest and DNA-damage-inducible, gamma interacting protein 1 || 19p13.2	3.10177	0.765005	0.246635	1.69938	0.691392
	8564	26168	SENP3 || SUMO1/sentrin/SMT3 specific peptidase 3 || 17p13	3.09914	1.00765	0.325139	2.01063	0.691392
	4192	991	CDC20 || cell division cycle 20 homolog (S. cerevisiae) || 1p34.1	3.09864	1.79317	0.578697	3.46576	0.691392
	2515	10257	ABCC4 || ATP-binding cassette, sub-family C (CFTR/MRP), member 4 || 13q32	3.09641	1.53121	0.49451	2.89027	0.691392
	9779	7187	TRAF3 || TNF receptor-associated factor 3 || 14q32.32	3.09565	0.615638	0.198872	1.53224	0.691392
	2845	80723	TMEM22 || transmembrane protein 22 || 3q22.3	3.09445	1.22286	0.395176	2.33408	0.691392
	11296	5376	PMP22 || peripheral myelin protein 22 || 17p12-p11.2	3.08945	3.21488	1.0406	9.28483	0.691392
	2610	1371	CPOX || coproporphyrinogen oxidase || 3q12	3.08714	1.47965	0.479294	2.7888	0.691392
	9217	5201	PFDN1 || prefoldin subunit 1 || 5q31	3.0866	0.840305	0.272243	1.79043	0.691392
	7473	10594	PRPF8 || PRP8 pre-mRNA processing factor 8 homolog (S. cerevisiae) || 17p13.3	3.08441	0.920935	0.298578	1.89334	0.691392
	8584	84617	TUBB6 || tubulin, beta 6 || 18p11.21	3.07369	3.38206	1.10032	10.4256	0.691392
	11896	10121	ACTR1A || ARP1 actin-related protein 1 homolog A, centractin alpha (yeast) || 10q24.32	3.06732	0.906687	0.295596	1.87474	0.691392
	4476	51690	LSM7 || LSM7 homolog, U6 small nuclear RNA associated (S. cerevisiae) || 19p13.3	3.06073	1.01298	0.330961	2.01807	0.691392
	3201	4323	MMP14 || matrix metallopeptidase 14 (membrane-inserted) || 14q11-q12	3.05996	0.91268	0.298265	1.88254	0.691392
	12180	29902	C12orf24 || chromosome 12 open reading frame 24 || 12q24.11	3.05878	1.94966	0.637399	3.86284	0.691392
	838	55759	WDR12 || WD repeat domain 12 || 2q33.2	3.05652	1.10834	0.362616	2.15598	0.691392
	3433	7265	TTC1 || tetratricopeptide repeat domain 1 || 5q33.3	3.0557	0.876636	0.286885	1.83609	0.691392
	3977	8601	RGS20 || regulator of G-protein signaling 20 || 8q	3.04481	1.28835	0.423131	2.44249	0.691392
	3644	56034	PDGFC || platelet derived growth factor C || 4q32	3.04431	2.85223	0.936905	7.22114	0.691392
	11742	3115	HLA-DPB1 || major histocompatibility complex, class II, DP beta 1 || 6p21.3	3.04055	1.03187	0.339369	2.04467	0.691392
	8211	6396	SEC13 || SEC13 homolog (S. cerevisiae) || 3p25-p24	3.03936	1.1015	0.362412	2.14578	0.691392
	7976	5300	PIN1 || peptidylprolyl cis/trans isomerase, NIMA-interacting 1 || 19p13	3.03534	1.2461	0.41053	2.37199	0.691392
	3031	3977	LIFR || leukemia inhibitory factor receptor alpha || 5p13-p12	3.03394	0.833974	0.274881	1.78259	0.691392
	6442	4953	ODC1 || ornithine decarboxylase 1 || 2p25	3.03333	2.39213	0.788616	5.24933	0.691392
	10210	4670	HNRNPM || heterogeneous nuclear ribonucleoprotein M || 19p13.3-p13.2	3.02668	0.894364	0.295494	1.85879	0.691392
	8985	10484	SEC23A || Sec23 homolog A (S. cerevisiae) || 14q21.1	3.02528	1.47528	0.487653	2.78038	0.691392
	7160	5216	PFN1 || profilin 1 || 17p13.3	3.02031	1.20498	0.398959	2.30534	0.691392
	4283	316	AOX1 || aldehyde oxidase 1 || 2q33	3.0201	1.15426	0.382194	2.22571	0.691392
	7540	9353	SLIT2 || slit homolog 2 (Drosophila) || 4p15.2	3.01927	1.47141	0.48734	2.77292	0.691392
	8114	858	CAV2 || caveolin 2 || 7q31.1	3.01915	2.44233	0.808945	5.43517	0.691392
	11096	3598	IL13RA2 || interleukin 13 receptor, alpha 2 || Xq13.1-q28	3.0147	1.45624	0.483047	2.74393	0.691392
	11436	7980	TFPI2 || tissue factor pathway inhibitor 2 || 7q22	3.0142	1.92756	0.639492	3.80411	0.691392
	6579	5223	PGAM1 || phosphoglycerate mutase 1 (brain) || 10q25.3	3.01131	0.910067	0.302216	1.87913	1.08463
	10971	79686	C14orf139 || chromosome 14 open reading frame 139 || 14q32.13	3.00971	1.29552	0.430446	2.45465	1.08463
	6549	128	ADH5 || alcohol dehydrogenase 5 (class III), chi polypeptide || 4q21-q25	3.00931	1.12028	0.372273	2.1739	1.08463
	11588	11142	PKIG || protein kinase (cAMP-dependent, catalytic) inhibitor gamma || 20q12-q13.1	3.00305	1.63053	0.542959	3.09627	1.08463
	3492	8933	FAM127A || family with sequence similarity 127, member A || Xq26	3.00255	1.1499	0.382975	2.21899	1.08463
	1327	83461	CDCA3 || cell division cycle associated 3 || 12p13	3.00186	1.13104	0.376779	2.19016	1.08463
	8229	4502	MT2A || metallothionein 2A || 16q13	3.00117	2.25446	0.751195	4.77156	1.08463
	7628	25999	CLIP3 || CAP-GLY domain containing linker protein 3 || 19q13.12	3.00022	0.916705	0.305546	1.8878	1.08463
	1150	10381	TUBB3 || tubulin, beta 3 || 16q24.3	2.99778	1.12336	0.374732	2.17854	1.08463
	4048	3945	LDHB || lactate dehydrogenase B || 12p12.2-p12.1	2.99628	5.2939	1.76682	39.2303	1.08463
	538	55635	DEPDC1 || DEP domain containing 1 || 1p31.2	2.99546	1.2027	0.401509	2.3017	1.08463
	2490	7064	THOP1 || thimet oligopeptidase 1 || 19q13.3	2.99286	0.837876	0.279958	1.78742	1.08463
	383	79160	MGC4294 || hypothetical protein MGC4294 || 20q13.32	2.98881	0.561152	0.187751	1.47545	1.08463
	5973	902	CCNH || cyclin H || 5q13.3-q14	2.98846	1.29025	0.431743	2.4457	1.08463
	3729	55384	MEG3 || maternally expressed 3 (non-protein coding) || 14q32	2.98397	0.391222	0.131108	1.3115	1.08463
	2268	10644	IGF2BP2 || insulin-like growth factor 2 mRNA binding protein 2 || 3q27.2	2.98272	2.39281	0.802224	5.25179	1.08463
	5177	3490	IGFBP7 || insulin-like growth factor binding protein 7 || 4q12	2.97392	3.02187	1.01612	8.12219	1.08463
	8115	55178	RNMTL1 || RNA methyltransferase like 1 || 17p13.3	2.97355	0.968282	0.325631	1.95651	1.08463
	12321	22871	NLGN1 || neuroligin 1 || 3q26.31	2.97352	0.56855	0.191204	1.48303	1.08463
	720	1164	CKS2 || CDC28 protein kinase regulatory subunit 2 || 9q22	2.9731	1.4218	0.478222	2.6792	1.08463
	1992	9141	PDCD5 || programmed cell death 5 || 19q12-q13.1	2.97285	1.46271	0.492023	2.75626	1.08463
	7342	5891	RAGE || renal tumor antigen || 14q32	2.97149	1.45259	0.488843	2.73699	1.08463
	6019	10253	SPRY2 || sprouty homolog 2 (Drosophila) || 13q31.1	2.97118	1.81057	0.609376	3.5078	1.08463
	11446	10039	PARP3 || poly (ADP-ribose) polymerase family, member 3 || 3p21.31-p21.1	2.96889	0.641191	0.21597	1.55962	1.08463
	7553	51118	UTP11L || UTP11-like, U3 small nucleolar ribonucleoprotein, (yeast) || 1p34.3	2.96773	1.2828	0.43225	2.43311	1.08463
	8112	8460	TPST1 || tyrosylprotein sulfotransferase 1 || 7q11.21	2.96566	0.755661	0.254804	1.68841	1.08463
	9121	11245	GPR176 || G protein-coupled receptor 176 || 15q14-q15.1	2.96357	0.719199	0.24268	1.64627	1.08463
	5492	79770	TXNDC15 || thioredoxin domain containing 15 || 5q31.1	2.96344	1.41953	0.479016	2.67499	1.08463
	5992	9947	MAGEC1 || melanoma antigen family C, 1 || Xq26	2.96242	0.817054	0.275807	1.76181	1.08463
	8644	51512	GTSE1 || G-2 and S-phase expressed 1 || 22q13.2-q13.3	2.96149	1.2248	0.413575	2.33723	1.08463
	4984	27350	APOBEC3C || apolipoprotein B mRNA editing enzyme, catalytic polypeptide-like 3C || 22q13.1	2.95896	1.15525	0.390425	2.22723	1.08463
	8821	9277	WDR46 || WD repeat domain 46 || 6p21.3	2.95423	0.982328	0.332516	1.97565	1.08463
	5936	54707	GPN2 || GPN-loop GTPase 2 || 1p36.11	2.94794	1.1083	0.375957	2.15591	1.08463
	8936	2771	GNAI2 || guanine nucleotide binding protein (G protein), alpha inhibiting activity polypeptide 2 || 3p21	2.94579	0.890959	0.302452	1.85441	1.08463
	611	5159	PDGFRB || platelet-derived growth factor receptor, beta polypeptide || 5q31-q32	2.94431	0.820171	0.278561	1.76561	1.08463
	131	10052	GJC1 || gap junction protein, gamma 1, 45kDa || 17q21.31	2.94207	0.830473	0.282275	1.77827	1.08463
	10402	9130	FAM50A || family with sequence similarity 50, member A || Xq28	2.93827	1.32153	0.449766	2.49932	1.08463
	4569	4233	MET || met proto-oncogene (hepatocyte growth factor receptor) || 7q31	2.93741	1.58742	0.540414	3.00511	1.08463
	6222	3074	HEXB || hexosaminidase B (beta polypeptide) || 5q13	2.93729	1.10046	0.374651	2.14423	1.08463
	10932	23468	CBX5 || chromobox homolog 5 (HP1 alpha homolog, Drosophila) || 12q13.13	2.93681	1.01424	0.345352	2.01983	1.08463
	11071	5347	PLK1 || polo-like kinase 1 (Drosophila) || 16p12.2	2.93653	1.18377	0.40312	2.2717	1.08463
	4781	87	ACTN1 || actinin, alpha 1 || 14q24.1-q24.2	2.93091	1.44951	0.49456	2.73115	1.08463
	7585	4927	NUP88 || nucleoporin 88kDa || 17p13.2	2.92919	1.43667	0.490466	2.70695	1.08463
	3214	23741	EID1 || EP300 interacting inhibitor of differentiation 1 || 15q21.1-q21.2	2.92898	1.39505	0.476292	2.62998	1.08463
	8412	79187	FSD1 || fibronectin type III and SPRY domain containing 1 || 19p13.3	2.92365	1.04951	0.358973	2.06983	1.08463
	5198	23314	SATB2 || SATB homeobox 2 || 2q33	2.923	0.949041	0.324681	1.93059	1.08463
	11298	10577	NPC2 || Niemann-Pick disease, type C2 || 14q24.3	2.9224	1.49742	0.512395	2.82338	1.08463
	3712	4314	MMP3 || matrix metallopeptidase 3 (stromelysin 1, progelatinase) || 11q22.3	2.917	0.48747	0.167114	1.40198	1.08463
	11461	8436	SDPR || serum deprivation response || 2q32-q33	2.91516	1.13231	0.388422	2.1921	1.08463
	Row	Gene ID	Gene Name	Score(d)	Numerator(r)	Denominator(s+s0)	Fold Change	q-value(%)
	3687	4072	EPCAM || epithelial cell adhesion molecule || 2p21	-20.5979	-8.56573	0.415854	0.00263911	0
	10032	10653	SPINT2 || serine peptidase inhibitor, Kunitz type, 2 || 19q13.1	-14.0532	-7.27297	0.51753	0.00646572	0
	2555	57111	RAB25 || RAB25, member RAS oncogene family || 1q22	-13.3074	-7.13437	0.536119	0.00711771	0
	11868	6692	SPINT1 || serine peptidase inhibitor, Kunitz type 1 || 15q15.1	-13.0987	-6.03946	0.461073	0.0152034	0
	9445	50848	F11R || F11 receptor || 1q21.2-q21.3	-12.7154	-4.38735	0.345042	0.0477834	0
	1982	3728	JUP || junction plakoglobin || 17q21	-11.2101	-5.88827	0.525263	0.0168831	0
	5173	780	DDR1 || discoidin domain receptor tyrosine kinase 1 || 6p21.3	-9.94669	-3.62004	0.363944	0.0813315	0
	10853	1364	CLDN4 || claudin 4 || 7q11.23	-9.31981	-5.2475	0.563048	0.0263236	0
	8575	79977	GRHL2 || grainyhead-like 2 (Drosophila) || 8q22.3	-9.28109	-3.53476	0.380857	0.0862839	0
	8047	8673	VAMP8 || vesicle-associated membrane protein 8 (endobrevin) || 2p12-p11.2	-9.05599	-6.86133	0.757657	0.00860068	0
	10981	1832	DSP || desmoplakin || 6p24	-8.91132	-3.55501	0.398932	0.0850814	0
	2332	934	CD24 || CD24 molecule || 6q21	-8.38413	-6.33655	0.755779	0.012374	0
	148	54845	ESRP1 || epithelial splicing regulatory protein 1 || 8q22.1	-8.34085	-4.34138	0.520496	0.0493305	0
	4599	3856	KRT8 || keratin 8 || 12q13	-8.27761	-6.17351	0.745808	0.0138544	0
	20	51599	LSR || lipolysis stimulated lipoprotein receptor || 19q13.12	-8.21224	-4.34531	0.529126	0.0491962	0
	9526	26751	SH3YL1 || SH3 domain containing, Ysc84-like 1 (S. cerevisiae) || 2p25.3	-8.01583	-5.3306	0.665009	0.0248502	0
	607	3880	KRT19 || keratin 19 || 17q21.2	-7.98349	-11.0391	1.38274	0.00047523	0
	1591	23779	ARHGAP8 || Rho GTPase activating protein 8 || 22q13.31	-7.82537	-2.7024	0.345338	0.153637	0
	12232	1366	CLDN7 || claudin 7 || 17p13	-7.7509	-4.8885	0.6307	0.0337611	0
	10465	54502	RBM47 || RNA binding motif protein 47 || 4p13-p12	-7.46604	-4.74076	0.634976	0.0374015	0
	8665	2591	GALNT3 || UDP-N-acetyl-alpha-D-galactosamine:polypeptide N-acetylgalactosaminyltransferase 3 (GalNAc-T3) || 2q24-q31	-7.22409	-2.52459	0.349468	0.173789	0
	5238	2065	ERBB3 || v-erb-b2 erythroblastic leukemia viral oncogene homolog 3 (avian) || 12q13	-7.0987	-4.93141	0.694691	0.0327717	0
	6730	7164	TPD52L1 || tumor protein D52-like 1 || 6q22-q23	-7.08495	-4.56154	0.643836	0.0423486	0
	4899	5652	PRSS8 || protease, serine, 8 || 16p11.2	-6.84569	-4.07025	0.594571	0.0595294	0
	1509	7163	TPD52 || tumor protein D52 || 8q21	-6.76357	-3.96155	0.585719	0.064188	0
	8165	6768	ST14 || suppression of tumorigenicity 14 (colon carcinoma) || 11q24-q25	-6.45597	-3.48047	0.539109	0.089593	0
	3443	27075	TSPAN13 || tetraspanin 13 || 7p21.1	-6.33036	-4.99931	0.789736	0.0312649	0
	1799	55930	MYO5C || myosin VC || 15q21	-6.26297	-3.57722	0.57117	0.0837819	0
	9959	79170	PRR15L || proline rich 15-like || 17q21.32	-6.21963	-4.3692	0.702486	0.0483881	0
	2367	1999	ELF3 || E74-like factor 3 (ets domain transcription factor, epithelial-specific ) || 1q32.2	-6.11268	-3.6189	0.592033	0.0813957	0
	6459	5349	FXYD3 || FXYD domain containing ion transport regulator 3 || 19q13.12	-6.06549	-3.70366	0.610612	0.0767516	0
	5324	8804	CREG1 || cellular repressor of E1A-stimulated genes 1 || 1q24	-6.05158	-3.07178	0.507599	0.118933	0
	832	80004	ESRP2 || epithelial splicing regulatory protein 2 || 16q22.1	-5.93591	-3.11082	0.524068	0.115758	0
	9008	1534		-5.78406	-2.46265	0.425765	0.181413	0
	7887	7984	ARHGEF5 || Rho guanine nucleotide exchange factor (GEF) 5 || 7q33-q35	-5.7278	-1.30411	0.22768	0.404971	0
	5392	3625	INHBB || inhibin, beta B || 2cen-q13	-5.7269	-4.69244	0.819369	0.0386753	0
	3840	1159	CKMT1B || creatine kinase, mitochondrial 1B || 15q15	-5.72392	-4.10168	0.716586	0.0582465	0
	3982	1040	CDS1 || CDP-diacylglycerol synthase (phosphatidate cytidylyltransferase) 1 || 4q21.23	-5.72301	-1.48854	0.260097	0.356373	0
	9873	4151	MB || myoglobin || 22q13.1	-5.71294	-3.03791	0.531759	0.121758	0
	9937	10140	TOB1 || transducer of ERBB2, 1 || 17q21	-5.51902	-4.50384	0.816057	0.0440768	0
	8419	3993	LLGL2 || lethal giant larvae homolog 2 (Drosophila) || 17q24-q25	-5.4949	-2.94883	0.536648	0.129513	0
	10394	9289	GPR56 || G protein-coupled receptor 56 || 16q12.2-q21	-5.36783	-2.56865	0.478526	0.168562	0
	6640	11187	PKP3 || plakophilin 3 || 11p15	-5.35903	-1.79974	0.335834	0.287226	0
	2627	5493	PPL || periplakin || 16p13.3	-5.34137	-3.65675	0.68461	0.079288	0
	5759	54836	BSPRY || B-box and SPRY domain containing || 9q32	-5.33208	-2.56099	0.480299	0.169459	0
	8025	3280	HES1 || hairy and enhancer of split 1, (Drosophila) || 3q28-q29	-5.26803	-2.38252	0.45226	0.191774	0
	12263	9053	MAP7 || microtubule-associated protein 7 || 6q23.3	-5.25956	-2.1182	0.402734	0.230333	0
	10956	999	CDH1 || cadherin 1, type 1, E-cadherin (epithelial) || 16q22.1	-5.22062	-5.59264	1.07126	0.0207227	0
	552	57402	S100A14 || S100 calcium binding protein A14 || 1q21.3	-5.21732	-5.1367	0.984547	0.028425	0
	8648	4646	MYO6 || myosin VI || 6q13	-5.2137	-2.00909	0.385348	0.24843	0
	1264	3875	KRT18 || keratin 18 || 12q13	-5.19868	-4.38196	0.842899	0.0479621	0
	5175	64787	EPS8L2 || EPS8-like 2 || 11p15.5	-5.15134	-2.61687	0.507999	0.163021	0
	8015	9368	SLC9A3R1 || solute carrier family 9 (sodium/hydrogen exchanger), member 3 regulator 1 || 17q25.1	-5.15011	-3.81697	0.741145	0.0709539	0
	9712	27076	LYPD3 || LY6/PLAUR domain containing 3 || 19q13.31	-5.10203	-2.57434	0.504571	0.167899	0
	7490	6817	SULT1A1 || sulfotransferase family, cytosolic, 1A, phenol-preferring, member 1 || 16p12.1	-5.06452	-2.59366	0.512124	0.165665	0
	1953	3898	LAD1 || ladinin 1 || 1q25.1-q32.3	-5.06226	-2.13256	0.421267	0.228053	0
	7735	9144	SYNGR2 || synaptogyrin 2 || 17q25.3	-5.05223	-2.60948	0.516499	0.163859	0
	9768	481	ATP1B1 || ATPase, Na+/K+ transporting, beta 1 polypeptide || 1q24	-5.0465	-3.66799	0.726839	0.0786726	0
	11112	3985	LIMK2 || LIM domain kinase 2 || 22q12.2	-5.02829	-2.43351	0.483963	0.185115	0
	5522	5792	PTPRF || protein tyrosine phosphatase, receptor type, F || 1p34	-4.97131	-2.30326	0.46331	0.202605	0
	12045	3321	IGSF3 || immunoglobulin superfamily, member 3 || 1p13	-4.96806	-1.90495	0.38344	0.267025	0
	5534	64284	RAB17 || RAB17, member RAS oncogene family || 2q37.3	-4.94724	-1.85167	0.374284	0.277071	0
	9007	10079	ATP9A || ATPase, class II, type 9A || 20q13.2	-4.90492	-2.92171	0.595669	0.13197	0
	2272	58495	OVOL2 || ovo-like 2 (Drosophila) || 20pter-q11.23	-4.87429	-1.06024	0.217517	0.479553	0
	11941	1382	CRABP2 || cellular retinoic acid binding protein 2 || 1q21.3	-4.82534	-4.66221	0.966193	0.0394943	0
	8577	11226	GALNT6 || UDP-N-acetyl-alpha-D-galactosamine:polypeptide N-acetylgalactosaminyltransferase 6 (GalNAc-T6) || 12q13	-4.82233	-3.73084	0.77366	0.075319	0
	1220	55526	DHTKD1 || dehydrogenase E1 and transketolase domain containing 1 || 10p14	-4.8062	-1.63543	0.340275	0.321875	0
	2895	23086	EXPH5 || exophilin 5 || 11q22.3	-4.77862	-1.96105	0.41038	0.256842	0
	2033	4179	CD46 || CD46 molecule, complement regulatory protein || 1q32	-4.76276	-2.25982	0.474477	0.208798	0
	9732	27134	TJP3 || tight junction protein 3 (zona occludens 3) || 19p13.3	-4.71239	-2.36485	0.501836	0.194138	0
	632	3775	KCNK1 || potassium channel, subfamily K, member 1 || 1q42-q43	-4.70053	-2.54987	0.542465	0.17077	0
	551	928	CD9 || CD9 molecule || 12p13.3	-4.68686	-3.60283	0.768709	0.0823075	0
	11139	5364	PLXNB1 || plexin B1 || 3p21.31	-4.6827	-1.7353	0.370577	0.300347	0
	4708	23199	KIAA0182 || KIAA0182 || 16q24.1	-4.65786	-2.72832	0.585744	0.150902	0
	4767	6286	S100P || S100 calcium binding protein P || 4p16	-4.6451	-6.95257	1.49676	0.00807359	0
	10165	3855	KRT7 || keratin 7 || 12q12-q13	-4.64212	-3.32387	0.716023	0.0998658	0
	8897	22882	ZHX2 || zinc fingers and homeoboxes 2 || 8q24.13	-4.61392	-2.59359	0.562122	0.165673	0
	7015	8991	SELENBP1 || selenium binding protein 1 || 1q21-q22	-4.61369	-3.99417	0.865721	0.0627531	0
	919	6337	SCNN1A || sodium channel, nonvoltage-gated 1 alpha || 12p13	-4.59318	-4.81764	1.04887	0.0354605	0
	6024	10276	NET1 || neuroepithelial cell transforming 1 || 10p15	-4.58594	-2.50617	0.54649	0.176023	0
	9184	10045	SH2D3A || SH2 domain containing 3A || 19p13.3	-4.57837	-1.35741	0.296484	0.390282	0
	6681	9914	ATP2C2 || ATPase, Ca++ transporting, type 2C, member 2 || 16q24.1	-4.54564	-2.29626	0.505157	0.20359	0
	1252	79837	PIP4K2C || phosphatidylinositol-5-phosphate 4-kinase, type II, gamma || 12q13.3	-4.53005	-1.3873	0.306244	0.382279	0
	9639	79090	TRAPPC6A || trafficking protein particle complex 6A || 19q13.32	-4.52231	-2.32157	0.51336	0.200049	0
	1856	2013	EMP2 || epithelial membrane protein 2 || 16p13.2	-4.5221	-2.60605	0.576291	0.164249	0
	6065	3177	SLC29A2 || solute carrier family 29 (nucleoside transporters), member 2 || 11q13	-4.52198	-2.14412	0.474156	0.226232	0
	836	79666	PLEKHF2 || pleckstrin homology domain containing, family F (with FYVE domain) member 2 || 8q22.1	-4.51383	-3.78856	0.839322	0.0723654	0
	12009	25805	BAMBI || BMP and activin membrane-bound inhibitor homolog (Xenopus laevis) || 10p12.3-p11.2	-4.51083	-3.53365	0.78337	0.0863507	0
	5561	54961	SSH3 || slingshot homolog 3 (Drosophila) || 11q13.2	-4.49187	-2.10874	0.469457	0.23185	0
	6893	5777	PTPN6 || protein tyrosine phosphatase, non-receptor type 6 || 12p13	-4.47594	-1.48797	0.332438	0.356513	0
	257	112	ADCY6 || adenylate cyclase 6 || 12q12-q13	-4.47097	-1.18988	0.266135	0.438339	0
	4045	83481	EPPK1 || epiplakin 1 || 8q24.3	-4.46922	-1.584	0.354425	0.333555	0
	6343	79956	ERMP1 || endoplasmic reticulum metallopeptidase 1 || 9p24	-4.46092	-1.93885	0.434631	0.260824	0
	3624	80194	TMEM134 || transmembrane protein 134 || 11q13.2	-4.46049	-2.23131	0.500238	0.212966	0
	5942	1942	EFNA1 || ephrin-A1 || 1q21-q22	-4.43798	-2.71986	0.612859	0.15179	0
	9793	10529	NEBL || nebulette || 10p12	-4.43659	-2.17063	0.489256	0.222114	0
	9607	5774	PTPN3 || protein tyrosine phosphatase, non-receptor type 3 || 9q31	-4.4267	-1.60699	0.363023	0.328281	0
	5656	3169	FOXA1 || forkhead box A1 || 14q12-q13	-4.40597	-4.16042	0.944269	0.0559228	0
	32	7022	TFAP2C || transcription factor AP-2 gamma (activating enhancer binding protein 2 gamma) || 20q13.2	-4.3925	-2.23086	0.50788	0.213031	0
	3262	23593	HEBP2 || heme binding protein 2 || 6q24	-4.39152	-2.02552	0.461235	0.245616	0
	1001	54972	TMEM132A || transmembrane protein 132A || 11q12.2	-4.39121	-2.03996	0.464555	0.243171	0
	1312	51765	MST4 || serine/threonine protein kinase MST4 || Xq26.2	-4.37728	-2.56062	0.584979	0.169503	0
	9279	23550	PSD4 || pleckstrin and Sec7 domain containing 4 || 2q13	-4.37583	-1.17673	0.268915	0.442353	0
	564	57490		-4.34856	-1.20111	0.276208	0.434941	0
	6972	10053	AP1M2 || adaptor-related protein complex 1, mu 2 subunit || 19p13.2	-4.3437	-1.88373	0.433669	0.270983	0
	7226	55040	EPN3 || epsin 3 || 17q21.33	-4.32238	-2.01805	0.466885	0.246891	0
	12062	10819		-4.28645	-2.17713	0.50791	0.221115	0
	3703	987	LRBA || LPS-responsive vesicle trafficking, beach and anchor containing || 4q31.3	-4.28502	-1.96897	0.459501	0.255435	0
	1323	8502	PKP4 || plakophilin 4 || 2q23-q31	-4.27247	-1.35767	0.317772	0.390211	0
	8137	6818	SULT1A3 || sulfotransferase family, cytosolic, 1A, phenol-preferring, member 3 || 16p11.2	-4.26712	-1.85494	0.434706	0.276444	0
	11915	23403	FBXO46 || F-box protein 46 || 19q13.3	-4.25514	-1.33211	0.313059	0.397187	0
	1820	22874	PLEKHA6 || pleckstrin homology domain containing, family A member 6 || 1q32.1	-4.19596	-1.41502	0.337233	0.375006	0
	2381	80303	EFHD1 || EF-hand domain family, member D1 || 2q37.1	-4.17667	-4.09338	0.980058	0.0585828	0
	2805	26504	CNNM4 || cyclin M4 || 2q11	-4.17194	-1.22934	0.294669	0.426511	0
	4394	23608	MKRN1 || makorin ring finger protein 1 || 7q34	-4.1661	-1.62328	0.38964	0.324597	0
	6959	55686	MREG || melanoregulin || 2q35	-4.14135	-2.94164	0.710309	0.130161	0
	5393	57668		-4.13343	-1.24335	0.300804	0.42239	0
	3748	55765	C1orf106 || chromosome 1 open reading frame 106 || 1q32.1	-4.13128	-3.09632	0.749481	0.116927	0
	1837	79152	FA2H || fatty acid 2-hydroxylase || 16q23	-4.10674	-2.37628	0.57863	0.192605	0
	8967	29911	HOOK2 || hook homolog 2 (Drosophila) || 19p13.2	-4.09796	-1.58326	0.386354	0.333727	0
	10816	23654	PLXNB2 || plexin B2 || 22q13.33	-4.08914	-2.66753	0.652345	0.157395	0
	11658	54020	SLC37A1 || solute carrier family 37 (glycerol-3-phosphate transporter), member 1 || 21q22.3	-4.07842	-1.6747	0.410625	0.313231	0
	10274	9766	KIAA0247 || KIAA0247 || 14q24.1	-4.07264	-2.03738	0.500261	0.243606	0
	11344	22941	SHANK2 || SH3 and multiple ankyrin repeat domains 2 || 11q13.3-q13.4	-4.06831	-0.641413	0.157661	0.641085	0
	5133	4950	OCLN || occludin || 5q13.1	-4.05247	-1.42451	0.351516	0.372546	0
	7114	10899	JTB || jumping translocation breakpoint || 1q21	-4.04766	-1.2422	0.306894	0.422727	0
	644	9887	SMG7 || Smg-7 homolog, nonsense mediated mRNA decay factor (C. elegans) || 1q25	-4.03913	-0.816411	0.202125	0.567853	0
	65	79679	VTCN1 || V-set domain containing T cell activation inhibitor 1 || 1p13.1	-4.03905	-3.57766	0.885767	0.0837564	0
	1665	288	ANK3 || ankyrin 3, node of Ranvier (ankyrin G) || 10q21	-4.03387	-1.82433	0.452252	0.282373	0
	9525	7108	TM7SF2 || transmembrane 7 superfamily member 2 || 11q13	-4.01441	-2.64858	0.659768	0.159477	0
	5711	23508		-4.00217	-1.68214	0.420307	0.31162	0
	10815	9743	ARHGAP32 || Rho GTPase activating protein 32 || 11q24-q25	-3.99542	-1.13019	0.282872	0.456854	0
	3	6712	SPTBN2 || spectrin, beta, non-erythrocytic 2 || 11q13	-3.98851	-1.23738	0.310236	0.424142	0
	5667	445	ASS1 || argininosuccinate synthase 1 || 9q34.1	-3.95161	-3.94988	0.999562	0.0647095	0
	2068	23242	COBL || cordon-bleu homolog (mouse) || 7p12.1	-3.94892	-2.58796	0.65536	0.16632	0
	5528	10848	PPP1R13L || protein phosphatase 1, regulatory (inhibitor) subunit 13 like || 19q13.32	-3.9469	-1.41237	0.357843	0.375694	0
	11936	22996	TTC39A || tetratricopeptide repeat domain 39A || 1p32.3	-3.94067	-1.85464	0.470641	0.276501	0
	8691	6382	SDC1 || syndecan 1 || 2p24.1	-3.94052	-2.54124	0.644901	0.171795	0
	2749	6653	SORL1 || sortilin-related receptor, L(DLR class) A repeats-containing || 11q23.2-q24.2	-3.93297	-2.22985	0.566965	0.21318	0
	11075	1952	CELSR2 || cadherin, EGF LAG seven-pass G-type receptor 2 (flamingo homolog, Drosophila) || 1p21	-3.93102	-1.78207	0.453336	0.290765	0
	3249	54934	C12orf41 || chromosome 12 open reading frame 41 || 12q13.11	-3.92632	-0.93469	0.238057	0.523155	0
	5627	1365	CLDN3 || claudin 3 || 7q11.23	-3.92165	-3.85764	0.983677	0.0689818	0
	2184	64856	VWA1 || von Willebrand factor A domain containing 1 || 1p36.33	-3.90585	-1.45372	0.372189	0.36508	0
	10450	7538	ZFP36 || zinc finger protein 36, C3H type, homolog (mouse) || 19q13.1	-3.89765	-1.01232	0.259726	0.495748	0
	4772	1741	DLG3 || discs, large homolog 3 (Drosophila) || Xq13.1	-3.8962	-1.09316	0.280571	0.468733	0
	6076	9618	TRAF4 || TNF receptor-associated factor 4 || 17q11-q12	-3.8806	-1.50686	0.388306	0.351877	0
	10161	6584	SLC22A5 || solute carrier family 22 (organic cation/carnitine transporter), member 5 || 5q31	-3.87069	-1.80975	0.467552	0.285241	0
	10275	80223	RAB11FIP1 || RAB11 family interacting protein 1 (class I) || 8p11.22	-3.86235	-3.49473	0.904821	0.0887117	0
	1361	55227	LRRC1 || leucine rich repeat containing 1 || 6p12.1	-3.85427	-0.991204	0.25717	0.503058	0
	8436	11322	TMC6 || transmembrane channel-like 6 || 17q25.3	-3.84413	-1.48974	0.387536	0.356077	0
	1407	81539	SLC38A1 || solute carrier family 38, member 1 || 12q13.11	-3.80895	-2.73983	0.719313	0.149703	0
	9131	8799	PEX11B || peroxisomal biogenesis factor 11 beta || 1q21.1	-3.80854	-1.6478	0.43266	0.319126	0
	6742	10265	IRX5 || iroquois homeobox 5 || 16q11.2-q13	-3.80553	-2.93325	0.770785	0.13092	0
	1878	1945	EFNA4 || ephrin-A4 || 1q21-q22	-3.80451	-2.00483	0.52696	0.249165	0
	6737	222	ALDH3B2 || aldehyde dehydrogenase 3 family, member B2 || 11q13	-3.79678	-3.25186	0.856479	0.104976	0
	633	7718	ZNF165 || zinc finger protein 165 || 6p21.3	-3.79567	-2.39071	0.629853	0.190688	0
	11827	1500	CTNND1 || catenin (cadherin-associated protein), delta 1 || 11q11	-3.78516	-1.5253	0.402969	0.347407	0
	10213	80237	ELL3 || elongation factor RNA polymerase II-like 3 || 15q15.3	-3.77366	-1.96209	0.519942	0.256657	0
	7726	79703	C11orf80 || chromosome 11 open reading frame 80 || 11q13.2	-3.76698	-1.46885	0.389927	0.361271	0
	5814	9170	LPAR2 || lysophosphatidic acid receptor 2 || 19p12	-3.74941	-1.17848	0.314311	0.441817	0
	9253	64285	RHBDF1 || rhomboid 5 homolog 1 (Drosophila) || 16p13.3	-3.74529	-1.23233	0.329033	0.425631	0
	6790	25840	METTL7A || methyltransferase like 7A || 12q13.12	-3.73361	-1.95035	0.522376	0.258754	0
	986	7494	XBP1 || X-box binding protein 1 || 22q12.1	-3.73306	-3.5634	0.954551	0.0845883	0
	1223	7764	ZNF217 || zinc finger protein 217 || 20q13.2	-3.7173	-2.25074	0.605479	0.210116	0
	9917	9580	SOX13 || SRY (sex determining region Y)-box 13 || 1q32	-3.71719	-1.49341	0.401758	0.355171	0
	1038	5287	PIK3C2B || phosphoinositide-3-kinase, class 2, beta polypeptide || 1q32	-3.71133	-1.45315	0.391545	0.365222	0
	1788	55620		-3.70509	-1.40858	0.380175	0.376682	0
	6827	2125	EVPL || envoplakin || 17q25	-3.69652	-0.975357	0.263858	0.508614	0
	231	4582	MUC1 || mucin 1, cell surface associated || 1q21	-3.67971	-3.61747	0.983086	0.0814766	0
	11113	8508	NIPSNAP1 || nipsnap homolog 1 (C. elegans) || 22q12.2	-3.67431	-1.17576	0.319994	0.442651	0
	5784	79030		-3.64781	-1.93388	0.530148	0.261725	0
	11662	5357	PLS1 || plastin 1 || 3q23	-3.64521	-2.03633	0.558631	0.243783	0
	12039	54682	MANSC1 || MANSC domain containing 1 || 12p13.2	-3.63086	-1.9665	0.541607	0.255873	0
	4436	7286	TUFT1 || tuftelin 1 || 1q21	-3.62794	-2.04017	0.562349	0.243135	0
	4999	10551	AGR2 || anterior gradient homolog 2 (Xenopus laevis) || 7p21.3	-3.62657	-5.83434	1.60878	0.0175262	0
	9479	27005	USP21 || ubiquitin specific peptidase 21 || 1q22	-3.62624	-0.986261	0.271979	0.504784	0
	5840	56654	NPDC1 || neural proliferation, differentiation and control, 1 || 9q34.3	-3.62342	-2.10061	0.579732	0.233159	0
	486	29984	RHOD || ras homolog gene family, member D || 11q14.3	-3.62184	-1.79346	0.49518	0.288479	0
	821	27315	PGAP2 || post-GPI attachment to proteins 2 || 11p15.5	-3.60671	-1.06842	0.296231	0.476841	0
	5391	23190	UBXN4 || UBX domain protein 4 || 2q21.3	-3.60341	-1.15634	0.320901	0.44865	0
	4586	23394	ADNP || activity-dependent neuroprotector homeobox || 20q13.13	-3.60234	-1.31509	0.365064	0.401902	0
	1904	7020	TFAP2A || transcription factor AP-2 alpha (activating enhancer binding protein 2 alpha) || 6p24	-3.60038	-2.07001	0.574941	0.238158	0
	4787	4486	MST1R || macrophage stimulating 1 receptor (c-met-related tyrosine kinase) || 3p21.3	-3.59326	-1.54044	0.428702	0.343781	0
	6506	1001	CDH3 || cadherin 3, type 1, P-cadherin (placental) || 16q22.1	-3.59091	-3.32124	0.924902	0.100048	0
	6743	54812	AFTPH || aftiphilin || 2p14	-3.58957	-0.566853	0.157917	0.675088	0
	10633	79961	DENND2D || DENN/MADD domain containing 2D || 1p13.3	-3.58337	-2.50568	0.699252	0.176082	0
	11984	79007	DBNDD1 || dysbindin (dystrobrevin binding protein 1) domain containing 1 || 16q24.3	-3.5677	-1.24138	0.347949	0.422969	0
	11407	25865	PRKD2 || protein kinase D2 || 19q13.3	-3.55549	-1.27799	0.359443	0.412368	0
	10911	4602	MYB || v-myb myeloblastosis viral oncogene homolog (avian) || 6q22-q23	-3.55369	-1.12856	0.317573	0.457373	0
	12080	64112	MOAP1 || modulator of apoptosis 1 || 14q32	-3.55363	-1.91067	0.537668	0.265969	0
	8359	5087	PBX1 || pre-B-cell leukemia homeobox 1 || 1q23	-3.5484	-2.51549	0.708907	0.174889	0
	8123	54994	C20orf11 || chromosome 20 open reading frame 11 || 20q13.33	-3.54751	-1.32946	0.374759	0.397916	0
	1912	5025	P2RX4 || purinergic receptor P2X, ligand-gated ion channel, 4 || 12q24.32	-3.54376	-1.38179	0.389923	0.383742	0
	4968	51087	YBX2 || Y box binding protein 2 || 17p11.2-p13.1	-3.53876	-1.28122	0.362053	0.411448	0
	6759	6415	SEPW1 || selenoprotein W, 1 || 19q13.3	-3.53374	-1.77916	0.503478	0.291353	0.165022
	11488	6799	SULT1A2 || sulfotransferase family, cytosolic, 1A, phenol-preferring, member 2 || 16p12.1	-3.52923	-1.50507	0.426457	0.352314	0.165022
	11901	8864	PER2 || period homolog 2 (Drosophila) || 2q37.3	-3.52263	-0.982003	0.27877	0.506276	0.165022
	7117	64762	FAM59A || family with sequence similarity 59, member A || 18q12.1	-3.5215	-1.41862	0.402847	0.374069	0.165022
	2017	2166	FAAH || fatty acid amide hydrolase || 1p35-p34	-3.51941	-1.10082	0.312785	0.466253	0.165022
	6463	10256	CNKSR1 || connector enhancer of kinase suppressor of Ras 1 || 1p36.11	-3.51767	-0.98423	0.279796	0.505495	0.165022
	112	51322	WAC || WW domain containing adaptor with coiled-coil || ---	-3.51351	-1.99549	0.567949	0.250782	0.165022
	11870	29760	BLNK || B-cell linker || 10q23.2-q23.33	-3.50955	-2.3853	0.679658	0.191405	0.165022
	2151	79767	ELMO3 || engulfment and cell motility 3 || 16q22.1	-3.50768	-2.19799	0.626624	0.21794	0.165022
	6513	23507	LRRC8B || leucine rich repeat containing 8 family, member B || 1p22.2	-3.50408	-0.974145	0.278003	0.509042	0.165022
	9191	55540	IL17RB || interleukin 17 receptor B || 3p21.1	-3.48946	-2.08936	0.598764	0.234985	0.165022
	2733	9026	HIP1R || huntingtin interacting protein 1 related || 12q24	-3.48348	-0.927026	0.266121	0.525941	0.165022
	2148	11274	USP18 || ubiquitin specific peptidase 18 || 22q11.21	-3.48074	-1.63265	0.469054	0.322494	0.165022
	10847	23037	PDZD2 || PDZ domain containing 2 || 5p13.3	-3.47194	-2.41371	0.695204	0.187673	0.165022
	1379	10974	C10orf116 || chromosome 10 open reading frame 116 || 10q23.2	-3.47191	-5.04472	1.45301	0.0302961	0.165022
	5493	81579	PLA2G12A || phospholipase A2, group XIIA || 4q25	-3.46632	-1.20781	0.34844	0.432926	0.165022
	2847	10298	PAK4 || p21 protein (Cdc42/Rac)-activated kinase 4 || 19q13.2	-3.46421	-0.813711	0.234891	0.568917	0.165022
	9551	6813	STXBP2 || syntaxin binding protein 2 || 19p13.3-p13.2	-3.45104	-1.1458	0.332014	0.45194	0.165022
	3599	7739	ZNF185 || zinc finger protein 185 (LIM domain) || Xq28	-3.44724	-1.80128	0.522529	0.286919	0.165022
	10752	27237	ARHGEF16 || Rho guanine nucleotide exchange factor (GEF) 16 || 1p36.3	-3.44647	-0.817584	0.237223	0.567391	0.165022
	10178	5590	PRKCZ || protein kinase C, zeta || 1p36.33-p36.2	-3.44589	-1.48095	0.429772	0.358253	0.165022
	9981	55450	CAMK2N1 || calcium/calmodulin-dependent protein kinase II inhibitor 1 || 1p36.12	-3.44128	-3.01918	0.877342	0.123349	0.165022
	12037	25803	SPDEF || SAM pointed domain containing ets transcription factor || 6p21.3	-3.43553	-3.04873	0.887411	0.120849	0.165022
	7530	7844	RNF103 || ring finger protein 103 || 2p11.2	-3.42862	-1.37314	0.400493	0.386051	0.165022
	4040	23263	MCF2L || MCF.2 cell line derived transforming sequence-like || 13q34	-3.42419	-1.40179	0.409379	0.378459	0.165022
	7844	10654	PMVK || phosphomevalonate kinase || 1q22	-3.40916	-1.49097	0.437343	0.355773	0.165022
	6716	563	AZGP1 || alpha-2-glycoprotein 1, zinc-binding || 7q22.1	-3.40095	-5.25936	1.54644	0.0261081	0.165022
	4570	57147	SCYL3 || SCY1-like 3 (S. cerevisiae) || 1q24.2	-3.40005	-1.22364	0.35989	0.4282	0.165022
	9408	3485	IGFBP2 || insulin-like growth factor binding protein 2, 36kDa || 2q33-q34	-3.39796	-3.63672	1.07027	0.0803968	0.165022
	1398	55647	RAB20 || RAB20, member RAS oncogene family || 13q34	-3.39113	-1.63785	0.482981	0.321334	0.165022
	1705	51015	ISOC1 || isochorismatase domain containing 1 || 5q22.1-q33.3	-3.39094	-2.18347	0.643913	0.220146	0.165022
	890	10507	SEMA4D || sema domain, immunoglobulin domain (Ig), transmembrane domain (TM) and short cytoplasmic domain, (semaphorin) 4D || 9q22.2	-3.38925	-1.22789	0.36229	0.426941	0.165022
	8378	23218	NBEAL2 || neurobeachin-like 2 || 3p21.31	-3.38685	-1.38609	0.409257	0.3826	0.165022
	5676	3866	KRT15 || keratin 15 || 17q21.2	-3.38603	-4.56952	1.34952	0.0421151	0.165022
	6977	2523	FUT1 || fucosyltransferase 1 (galactoside 2-alpha-L-fucosyltransferase, H blood group) || 19q13.3	-3.38122	-1.0782	0.318879	0.47362	0.165022
	2436	26298	EHF || ets homologous factor || 11p12	-3.35866	-2.93302	0.873272	0.13094	0.278688
	11754	11059	WWP1 || WW domain containing E3 ubiquitin protein ligase 1 || 8q21	-3.35807	-1.63656	0.487351	0.321623	0.278688
	2676	2625	GATA3 || GATA binding protein 3 || 10p15	-3.35601	-3.64713	1.08675	0.0798187	0.278688
	9710	3983	ABLIM1 || actin binding LIM protein 1 || 10q25	-3.35174	-1.49376	0.445669	0.355085	0.278688
	1459	23286	WWC1 || WW and C2 domain containing 1 || 5q34	-3.35167	-1.80235	0.537747	0.286707	0.278688
	11118	55048		-3.3336	-1.37839	0.413483	0.384649	0.278688
	4455	54794		-3.33325	-2.30769	0.692325	0.201984	0.278688
	6369	64844	40244 || membrane-associated ring finger (C3HC4) 7 || 2q24.2	-3.32958	-1.33884	0.402106	0.395337	0.278688
	9656	7227	TRPS1 || trichorhinophalangeal syndrome I || 8q24.12	-3.32791	-3.70921	1.11458	0.0764568	0.278688
	10192	22884	WDR37 || WD repeat domain 37 || 10p15.3	-3.32551	-1.0565	0.317695	0.480797	0.278688
	10609	2011	MARK2 || MAP/microtubule affinity-regulating kinase 2 || 11q12-q13	-3.32268	-1.24148	0.373639	0.422938	0.278688
	3745	51430	C1orf9 || chromosome 1 open reading frame 9 || 1q24	-3.32191	-1.61974	0.487594	0.325393	0.278688
	9113	29108	PYCARD || PYD and CARD domain containing || 16p12-p11.2	-3.31431	-2.78404	0.840006	0.145185	0.278688
	7891	9771	RAPGEF5 || Rap guanine nucleotide exchange factor (GEF) 5 || 7p15.3	-3.30356	-0.911979	0.27606	0.531455	0.278688
	4498	22921	MSRB2 || methionine sulfoxide reductase B2 || 10p12	-3.30227	-2.07173	0.627367	0.237873	0.278688
	5109	57509	MTUS1 || microtubule associated tumor suppressor 1 || 8p22	-3.30111	-1.23483	0.374064	0.424893	0.278688
	10584	7005	TEAD3 || TEA domain family member 3 || 6p21.2	-3.30009	-1.06018	0.321257	0.479574	0.278688
	506	25984	KRT23 || keratin 23 (histone deacetylase inducible) || 17q21.2	-3.29476	-4.06678	1.23432	0.0596728	0.278688
	6775	2180	ACSL1 || acyl-CoA synthetase long-chain family member 1 || 4q34-q35	-3.28441	-2.55407	0.777633	0.170274	0.278688
	2826	5525	PPP2R5A || protein phosphatase 2, regulatory subunit B', alpha || 1q32.2-q32.3	-3.27872	-0.839757	0.256123	0.558738	0.278688
	5086	5603	MAPK13 || mitogen-activated protein kinase 13 || 6p21.31	-3.27838	-2.13497	0.651229	0.227672	0.278688
	9299	64087	MCCC2 || methylcrotonoyl-Coenzyme A carboxylase 2 (beta) || 5q12-q13	-3.27763	-1.44094	0.439629	0.368326	0.278688
	3773	54530	C1orf218 || chromosome 1 open reading frame 218 || 1q31.3	-3.27177	-2.53707	0.775441	0.172293	0.278688
	2740	79056	PRRG4 || proline rich Gla (G-carboxyglutamic acid) 4 (transmembrane) || 11p13	-3.26612	-0.99699	0.305252	0.501044	0.278688
	2440	5863	RGL2 || ral guanine nucleotide dissociation stimulator-like 2 || 6p21.3	-3.26497	-1.17831	0.360894	0.44187	0.278688
	5170	3418	IDH2 || isocitrate dehydrogenase 2 (NADP+), mitochondrial || 15q26.1	-3.25958	-1.80534	0.553855	0.286114	0.278688
	3803	10205	MPZL2 || myelin protein zero-like 2 || 11q24	-3.25307	-1.2349	0.379611	0.424872	0.278688
	9089	51094	ADIPOR1 || adiponectin receptor 1 || 1p36.13-q41	-3.24477	-0.943101	0.290653	0.520114	0.278688
	1455	613	BCR || breakpoint cluster region || 22q11	-3.2298	-0.953537	0.295231	0.516365	0.278688
	1589	2969	GTF2I || general transcription factor IIi || 7q11.23	-3.22932	-1.22143	0.378233	0.428856	0.278688
	7570	7433	VIPR1 || vasoactive intestinal peptide receptor 1 || 3p22	-3.22888	-1.39175	0.431031	0.381103	0.278688
	6954	92342	C1orf156 || chromosome 1 open reading frame 156 || 1q24.2	-3.22743	-0.989796	0.306683	0.503549	0.278688
	8556	55617	TASP1 || taspase, threonine aspartase, 1 || 20p12.1	-3.2224	-0.88862	0.275763	0.54013	0.278688
	7104	7009	TMBIM6 || transmembrane BAX inhibitor motif containing 6 || 12q12-q13	-3.21925	-1.20942	0.375683	0.432443	0.278688
	4389	9885	OSBPL2 || oxysterol binding protein-like 2 || 20q13.3	-3.21916	-1.00437	0.311998	0.498487	0.278688
	9180	81932	HDHD3 || haloacid dehalogenase-like hydrolase domain containing 3 || 9q32	-3.21602	-0.90877	0.282576	0.532639	0.463999
	6712	27230	SERP1 || stress-associated endoplasmic reticulum protein 1 || 3q25.1	-3.21191	-1.37684	0.428669	0.38506	0.463999
	775	55638	GOLSYN || Golgi-localized protein || 8q23.2	-3.21018	-2.02269	0.630085	0.246099	0.463999
	6367	638	BIK || BCL2-interacting killer (apoptosis-inducing) || 22q13.31	-3.20802	-1.13499	0.353798	0.455337	0.463999
	2593	64400		-3.2055	-1.54927	0.483316	0.341683	0.463999
	7367	23624	CBLC || Cas-Br-M (murine) ecotropic retroviral transforming sequence c || 19q13.2	-3.20262	-1.45032	0.452852	0.365941	0.463999
	8837	645	BLVRB || biliverdin reductase B (flavin reductase (NADPH)) || 19q13.1-q13.2	-3.20094	-1.71949	0.537184	0.303655	0.463999
	4105	5869	RAB5B || RAB5B, member RAS oncogene family || 12q13	-3.1883	-1.02124	0.320308	0.492693	0.463999
	3188	180		-3.18665	-0.832401	0.261215	0.561594	0.463999
	8348	54874	FNBP1L || formin binding protein 1-like || 1p22.1	-3.18325	-2.40827	0.756544	0.188382	0.463999
	9420	54795	TRPM4 || transient receptor potential cation channel, subfamily M, member 4 || 19q13.33	-3.1693	-1.69674	0.535368	0.308481	0.463999
	5126	51133	KCTD3 || potassium channel tetramerisation domain containing 3 || 1q41	-3.16735	-1.96166	0.619338	0.256734	0.463999
	8481	54842	MFSD6 || major facilitator superfamily domain containing 6 || 2q32.2	-3.16482	-1.01148	0.319601	0.496037	0.463999
	7611	79762	C1orf115 || chromosome 1 open reading frame 115 || 1q41	-3.15783	-2.50538	0.793388	0.176118	0.463999
	10766	25801	GCA || grancalcin, EF-hand calcium binding protein || 2q24.2	-3.15306	-1.5823	0.501832	0.333948	0.463999
	8582	10278	EFS || embryonal Fyn-associated substrate || 14q11.2-q12	-3.15291	-1.76187	0.558808	0.294865	0.463999
	4877	85236	HIST1H2BK || histone cluster 1, H2bk || 6p21.33	-3.14747	-2.04694	0.650346	0.241996	0.463999
	467	2886	GRB7 || growth factor receptor-bound protein 7 || 17q12	-3.14732	-3.07854	0.978146	0.118377	0.463999
	10578	57645	POGK || pogo transposable element with KRAB domain || 1q24.1	-3.14595	-1.29148	0.41052	0.408533	0.463999
	9336	8895	CPNE3 || copine III || 8q21.3	-3.14315	-1.60073	0.509274	0.329711	0.463999
	8529	8635	RNASET2 || ribonuclease T2 || 6q27	-3.13942	-1.72884	0.550688	0.301694	0.463999
	12275	7818	DAP3 || death associated protein 3 || 1q21-q22	-3.12203	-1.1071	0.35461	0.464225	0.463999
	11151	90864	SPSB3 || splA/ryanodine receptor domain and SOCS box containing 3 || 16p13.3	-3.1208	-0.827979	0.26531	0.563318	0.463999
	4145	23121		-3.11868	-1.05865	0.339455	0.480081	0.463999
	1689	10966	RAB40B || RAB40B, member RAS oncogene family || 17q25.3	-3.11837	-1.69757	0.544379	0.308304	0.463999
	8032	27293		-3.11781	-1.06319	0.341005	0.478573	0.463999
	8394	23023	TMCC1 || transmembrane and coiled-coil domain family 1 || 3q22.1	-3.11477	-1.10255	0.353974	0.465693	0.463999
	578	9993	DGCR2 || DiGeorge syndrome critical region gene 2 || 22q11.21	-3.11431	-0.823897	0.264552	0.564914	0.463999
	7994	5050	PAFAH1B3 || platelet-activating factor acetylhydrolase 1b, catalytic subunit 3 (29kDa) || 19q13.1	-3.11059	-1.45434	0.467545	0.364922	0.463999
	2235	51093	C1orf66 || chromosome 1 open reading frame 66 || 1q23.1	-3.10935	-0.794902	0.255649	0.576382	0.463999
	10530	23329		-3.10562	-1.51249	0.487018	0.350505	0.463999
	1578	8349	HIST2H2BE || histone cluster 2, H2be || 1q21-q23	-3.0971	-2.31781	0.748383	0.200571	0.463999
	1702	784	CACNB3 || calcium channel, voltage-dependent, beta 3 subunit || 12q13	-3.09317	-1.04534	0.337949	0.484532	0.463999
	10240	6256	RXRA || retinoid X receptor, alpha || 9q34.3	-3.08143	-0.93768	0.3043	0.522072	0.463999
	4165	7351	UCP2 || uncoupling protein 2 (mitochondrial, proton carrier) || 11q13	-3.07211	-2.69073	0.875859	0.154885	0.463999
	10366	23401	FRAT2 || frequently rearranged in advanced T-cell lymphomas 2 || 10q24.1	-3.0658	-1.42845	0.465929	0.371531	0.463999
	11544	5580	PRKCD || protein kinase C, delta || 3p21.31	-3.0636	-1.44868	0.47287	0.366355	0.691392
	4754	23623	RUSC1 || RUN and SH3 domain containing 1 || 1q21-q22	-3.06072	-1.30373	0.425955	0.405077	0.691392
	11221	1831	TSC22D3 || TSC22 domain family, member 3 || Xq22.3	-3.05969	-1.62635	0.531541	0.323907	0.691392
	11155	9674	KIAA0040 || KIAA0040 || 1q24-q25	-3.05609	-1.32565	0.433771	0.398971	0.691392
	12067	10331	B3GNT3 || UDP-GlcNAc:betaGal beta-1,3-N-acetylglucosaminyltransferase 3 || 19p13.1	-3.05471	-0.902705	0.295512	0.534883	0.691392
	11167	6575	SLC20A2 || solute carrier family 20 (phosphate transporter), member 2 || 8p12-p11	-3.05386	-0.923835	0.302514	0.527106	0.691392
	6476	1944	EFNA3 || ephrin-A3 || 1q21-q22	-3.05162	-1.24739	0.408764	0.421209	0.691392
	851	4329	ALDH6A1 || aldehyde dehydrogenase 6 family, member A1 || 14q24.3	-3.04678	-1.5417	0.50601	0.34348	0.691392
	10418	9516	LITAF || lipopolysaccharide-induced TNF factor || 16p13.13	-3.04454	-1.7659	0.58002	0.294044	0.691392
	9857	55218	EXD2 || exonuclease 3'-5' domain containing 2 || 14q24.1	-3.04257	-0.768152	0.252469	0.587169	0.691392
	10147	64063	PRSS22 || protease, serine, 22 || 16p13.3	-3.03995	-0.713398	0.234674	0.609882	0.691392
	176	57380	MRS2 || MRS2 magnesium homeostasis factor homolog (S. cerevisiae) || 6p22.3-p22.1	-3.03639	-1.37797	0.453819	0.384759	0.691392
	4491	5909	RAP1GAP || RAP1 GTPase activating protein || 1p36.1-p35	-3.03603	-1.43029	0.471107	0.371056	0.691392
	3484	5867	RAB4A || RAB4A, member RAS oncogene family || 1q42-q43	-3.03297	-1.75124	0.577399	0.297047	0.691392
	10569	593	BCKDHA || branched chain keto acid dehydrogenase E1, alpha polypeptide || 19q13.1-q13.2	-3.02328	-1.02222	0.338116	0.492359	0.691392
	5214	4642	MYO1D || myosin ID || 17q11-q12	-3.02327	-1.83588	0.607249	0.280121	0.691392
	3797	10126	DNAL4 || dynein, axonemal, light chain 4 || 22q13.1	-3.02041	-0.873444	0.289181	0.545842	0.691392
	3511	26018	LRIG1 || leucine-rich repeats and immunoglobulin-like domains 1 || 3p14	-3.01908	-2.2467	0.744166	0.210706	0.691392
	8398	23555	TSPAN15 || tetraspanin 15 || 10q22.1	-3.01411	-1.46875	0.487291	0.361295	0.691392
	1919	6051	RNPEP || arginyl aminopeptidase (aminopeptidase B) || 1q32	-3.01309	-1.11395	0.369705	0.462026	0.691392
	11759	607	BCL9 || B-cell CLL/lymphoma 9 || 1q21	-2.99916	-0.54908	0.183078	0.683456	0.691392
	6941	10765	KDM5B || lysine (K)-specific demethylase 5B || 1q32.1	-2.99886	-1.78826	0.596312	0.289522	0.691392
	11134	79038	ZFYVE21 || zinc finger, FYVE domain containing 21 || 14q32.33	-2.9916	-1.28125	0.428281	0.41144	0.691392
	12125	6414	SEPP1 || selenoprotein P, plasma, 1 || 5q31	-2.98081	-3.71365	1.24585	0.0762221	0.691392
	5671	9919	SEC16A || SEC16 homolog A (S. cerevisiae) || 9q34.3	-2.97673	-1.57072	0.527667	0.33664	0.691392
	1913	1397	CRIP2 || cysteine-rich protein 2 || 14q32.3	-2.97508	-2.27172	0.763584	0.207083	0.691392
	4427	57237	KIAA0500 || KIAA0500 protein || 14q32.2	-2.97405	-1.7162	0.577058	0.304349	0.691392
	4811	381	ARF5 || ADP-ribosylation factor 5 || 7q31.3	-2.97231	-0.928724	0.312459	0.525323	0.691392
	3602	55788	LMBRD1 || LMBR1 domain containing 1 || 6q13	-2.96994	-1.21172	0.407996	0.431753	0.691392
	9536	22834	ZNF652 || zinc finger protein 652 || 17q21.32-q21.33	-2.96884	-2.26085	0.761527	0.208649	0.691392
	540	23151		-2.95996	-1.29868	0.438749	0.406499	0.691392
	9890	3227	HOXC11 || homeobox C11 || 12q13.3	-2.95891	-0.709527	0.239793	0.611521	0.691392
	1447	9022	CLIC3 || chloride intracellular channel 3 || 9q34.3	-2.95747	-3.75379	1.26926	0.0741303	0.691392
	114	83459	LOC83459 || hypothetical protein LOC83459 || 9q34.3	-2.95331	-0.825979	0.27968	0.564099	0.691392
	4368	80308	FLAD1 || FAD1 flavin adenine dinucleotide synthetase homolog (S. cerevisiae) || 1q21.3	-2.95224	-1.20329	0.407584	0.434285	0.691392
	3160	55014	STX17 || syntaxin 17 || 9q31.1	-2.9503	-0.587196	0.199029	0.665635	0.691392
	5752	4061	LY6E || lymphocyte antigen 6 complex, locus E || 8q24.3	-2.94243	-1.98066	0.673138	0.253374	0.691392
	2848	7905	REEP5 || receptor accessory protein 5 || 5q22-q23	-2.94208	-1.70186	0.578453	0.307391	0.691392
	1090	2064	ERBB2 || v-erb-b2 erythroblastic leukemia viral oncogene homolog 2, neuro/glioblastoma derived oncogene homolog (avian) || 17q11.2-q12	-2.94022	-3.09997	1.05433	0.116631	0.691392
	11709	64065	PERP || PERP, TP53 apoptosis effector || 6q24	-2.93884	-2.68677	0.914227	0.155311	0.691392
	7563	57496	MKL2 || MKL/myocardin-like 2 || 16p13.12	-2.93707	-1.3835	0.471049	0.383287	0.691392
	8882	29990	PILRB || paired immunoglobin-like type 2 receptor beta || 7q22.1	-2.92304	-1.12015	0.383214	0.460046	0.691392
	321	8607	RUVBL1 || RuvB-like 1 (E. coli) || 3q21	-2.92213	-0.76316	0.261166	0.589204	0.691392
	11102	9865		-2.92127	-2.00443	0.68615	0.249233	0.691392
	5719	8500	PPFIA1 || protein tyrosine phosphatase, receptor type, f polypeptide (PTPRF), interacting protein (liprin), alpha 1 || 11q13.3	-2.91722	-1.1873	0.406998	0.439123	1.08463
	931	901	CCNG2 || cyclin G2 || 4q21.1	-2.90984	-1.86541	0.64107	0.274445	1.08463
	2938	54964	C1orf56 || chromosome 1 open reading frame 56 || 1q21.3	-2.90903	-0.886589	0.304771	0.540891	1.08463
	10652	79784	MYH14 || myosin, heavy chain 14, non-muscle || 19q13.33	-2.90586	-0.982119	0.337979	0.506236	1.08463
	8367	8503	PIK3R3 || phosphoinositide-3-kinase, regulatory subunit 3 (gamma) || 1p34.1	-2.90425	-1.11423	0.383655	0.461938	1.08463
	1518	124583	CANT1 || calcium activated nucleotidase 1 || 17q25.3	-2.90278	-1.57311	0.54193	0.336084	1.08463
	7881	2752	GLUL || glutamate-ammonia ligase (glutamine synthetase) || 1q31	-2.89633	-2.87444	0.992444	0.136366	1.08463
	7575	5190	PEX6 || peroxisomal biogenesis factor 6 || 6p21.1	-2.89268	-1.00801	0.348467	0.497233	1.08463
	8686	56922	MCCC1 || methylcrotonoyl-Coenzyme A carboxylase 1 (alpha) || 3q27	-2.8915	-1.65664	0.572934	0.317177	1.08463
	10355	51337	C8orf55 || chromosome 8 open reading frame 55 || 8q24.3	-2.8904	-1.51159	0.522968	0.350725	1.08463
	7441	22992	KDM2A || lysine (K)-specific demethylase 2A || 11q13.2	-2.88579	-0.937972	0.325031	0.521966	1.08463
	4487	55699	IARS2 || isoleucyl-tRNA synthetase 2, mitochondrial || 1q41	-2.88521	-1.08812	0.377138	0.470373	1.08463
	701	11094	C9orf7 || chromosome 9 open reading frame 7 || 9q34	-2.88269	-0.639057	0.221688	0.642133	1.08463
	8525	23364		-2.87969	-0.791819	0.274966	0.577615	1.08463
	10519	80195	C10orf57 || chromosome 10 open reading frame 57 || 10q22.3	-2.87576	-0.981251	0.341214	0.50654	1.08463
	7762	29116	MYLIP || myosin regulatory light chain interacting protein || 6p23-p22.3	-2.87498	-1.46217	0.508583	0.362948	1.08463
	1188	51380	CSAD || cysteine sulfinic acid decarboxylase || 12q13.11-q14.3	-2.87397	-1.01135	0.3519	0.496082	1.08463
	6492	58472	SQRDL || sulfide quinone reductase-like (yeast) || 15q15	-2.87033	-2.03217	0.707993	0.244487	1.08463
	2418	7586	ZKSCAN1 || zinc finger with KRAB and SCAN domains 1 || 7q21.3-q22.1	-2.86908	-1.39483	0.486158	0.38029	1.08463
	9658	23607	CD2AP || CD2-associated protein || 6p12	-2.86313	-1.56231	0.545665	0.338608	1.08463
	7654	6272	SORT1 || sortilin 1 || 1p21.3-p13.1	-2.86243	-1.01698	0.355285	0.49415	1.08463
	5743	7090	TLE3 || transducin-like enhancer of split 3 (E(sp1) homolog, Drosophila) || 15q22	-2.86063	-0.938933	0.328226	0.521619	1.08463
	2694	29923	C7orf68 || chromosome 7 open reading frame 68 || 7q32.1	-2.85913	-1.61332	0.56427	0.326845	1.08463
	9375	51363	CHST15 || carbohydrate (N-acetylgalactosamine 4-sulfate 6-O) sulfotransferase 15 || 10q26	-2.85358	-1.63504	0.572979	0.321961	1.08463
	9580	1857	DVL3 || dishevelled, dsh homolog 3 (Drosophila) || 3q27	-2.84694	-0.878	0.308401	0.544121	1.08463
	3793	2179		-2.84693	-1.83282	0.643787	0.280716	1.08463
	Estimated Miss rates for Delta=1.00054112510525
		Quantiles		Miss Rate(%)
		0 -> 0.05		78.22
		0.05 -> 0.1		51.57
		0.1 -> 0.15		27.42
		0.15 -> 0.2		7.25
		0.2 -> 0.25		0
		0.25 -> 0.75		5.56
		0.75 -> 0.8		41.06
		0.8 -> 0.85		43.17
		0.85 -> 0.9		51.98
		0.9 -> 0.95		63.53
		0.95 -> 1		75.3

## Sheet: SAM between SUM149 sortings
Current settings
Input parameters
Data type?								Two class paired
Arrays centered?								FALSE
Delta								1.37963
Minimum fold change								0
Test statistic								standard
Are data are log scale?								TRUE
Number of permutations								100
Input percentile for exchangeability factor s0								Automatic choice
Number of neighbors for KNN								10
Seed for Random number generator								1234567
Computed values
Estimate of pi0 (proportion of null genes)								0.687251
Exchangibility factor s0								0.0920748
s0 percentile								24.9883
False Discovery Rate (%)								4.85273
List of Significant Genes for Delta = 1.38
Positive genes (558) UPREGULATED in SUM149 CD49f+/EpCAM-/low fraction
	Row	Gene ID	Gene Name	Score(d)	Numerator(r)	Denominator(s+s0)	Fold Change	q-value(%)
	6198	28996	HIPK2 || homeodomain interacting protein kinase 2 || 7q32-q34	17.6256	2.13047	0.120873	4.37859	0
	7818	4052	LTBP1 || latent transforming growth factor beta binding protein 1 || 2p22-p21	15.7275	2.36667	0.15048	5.15748	0
	7860	4093	SMAD9 || SMAD family member 9 || 13q12-q14	13.7979	2.38667	0.172973	5.22948	0
	289	1031	CDKN2C || cyclin-dependent kinase inhibitor 2C (p18, inhibits CDK4) || 1p32	13.7575	1.36667	0.0993397	2.57874	0
	5763	2791	GNG11 || guanine nucleotide binding protein (G protein), gamma 11 || 7q21	13.2872	2.33333	0.175608	5.03968	0
	12016	6372	CXCL6 || chemokine (C-X-C motif) ligand 6 (granulocyte chemotactic protein 2) || 4q21	12.7513	1.84921	0.145021	3.60302	0
	16515	94031	HTRA3 || HtrA serine peptidase 3 || 4p16.1	12.4468	2.88717	0.23196	7.39816	0
	13286	7474	WNT5A || wingless-type MMTV integration site family, member 5A || 3p21-p14	12.2065	2.39	0.195797	5.24157	0
	4607	23562	CLDN14 || claudin 14 || 21q22.3	12.1723	1.34667	0.110634	2.54324	0
	15080	84627	ZNF469 || zinc finger protein 469 || 16q24	11.9981	2.87667	0.239761	7.34451	0
	16661	9537	TP53I11 || tumor protein p53 inducible protein 11 || 11p11.2	11.1449	1.10943	0.0995462	2.15761	0
	5279	2619	GAS1 || growth arrest-specific 1 || 9q21.3-q22	11.0977	3.01667	0.271828	8.09296	0
	3024	1634	DCN || decorin || 12q21.33	11.025	2.485	0.225398	5.59834	0
	1011	11167	FSTL1 || follistatin-like 1 || 3q13.33	9.85795	1.51	0.153176	2.8481	0.365559
	5590	27132	CPNE7 || copine VII || 16q24.3	9.7437	1.555	0.15959	2.93834	0.365559
	1858	1289	COL5A1 || collagen, type V, alpha 1 || 9q34.2-q34.3	9.72741	2.21067	0.227262	4.62889	0.365559
	14561	83463	MXD3 || MAX dimerization protein 3 || 5q35.3	9.70769	1.09	0.112282	2.12874	0.365559
	16184	91775	FAM55C || family with sequence similarity 55, member C || 3q12.3	9.47001	1.2	0.126716	2.2974	0.365559
	2561	149345	SHISA4 || shisa homolog 4 (Xenopus laevis) || 1q32.1	9.40964	1.34	0.142407	2.53151	0.365559
	5136	25960	GPR124 || G protein-coupled receptor 124 || 8p11.23	9.17479	1.97167	0.2149	3.92221	0.458167
	3303	1831	TSC22D3 || TSC22 domain family, member 3 || Xq22.3	9.12919	1.51333	0.165769	2.85469	0.458167
	13861	7980	TFPI2 || tissue factor pathway inhibitor 2 || 7q22	9.03071	3.41833	0.378523	10.6911	0.458167
	12831	6868	ADAM17 || ADAM metallopeptidase domain 17 || 2p25	8.91327	1.045	0.117241	2.06337	0.458167
	10349	5552	SRGN || serglycin || 10q22.1	8.82465	2.71	0.307094	6.54322	0.458167
	5	1000	CDH2 || cadherin 2, type 1, N-cadherin (neuronal) || 18q11.2	8.74462	2.38	0.272167	5.20537	0.458167
	9444	53349	ZFYVE1 || zinc finger, FYVE domain containing 1 || 14q22-q24	8.59818	0.943333	0.109713	1.92297	0.458167
	16809	970	CD70 || CD70 molecule || 19p13	8.59503	1.7661	0.205479	3.40133	0.458167
	15216	84858	ZNF503 || zinc finger protein 503 || 10q22.2	8.58275	1.46667	0.170885	2.76383	0.458167
	6281	2920	CXCL2 || chemokine (C-X-C motif) ligand 2 || 4q21	8.58255	1.21167	0.141178	2.31605	0.458167
	14735	83938	C10orf11 || chromosome 10 open reading frame 11 || 10q22.2-q22.3	8.58007	1.2985	0.151339	2.45973	0.458167
	7331	3755	KCNG1 || potassium voltage-gated channel, subfamily G, member 1 || 20q13	8.55701	1.4411	0.168412	2.71528	0.458167
	12157	64175	LEPRE1 || leucine proline-enriched proteoglycan (leprecan) 1 || 1p34.1	8.51077	1.70333	0.200139	3.25653	0.458167
	1079	112476	PRRT2 || proline-rich transmembrane protein 2 || 16p11.2	8.41219	1.49	0.177124	2.80889	0.458167
	9087	51450	PRRX2 || paired related homeobox 2 || 9q34.1	8.39903	1.23167	0.146644	2.34838	0.458167
	9226	51661	FKBP7 || FK506 binding protein 7 || 2q31.2	8.37803	1.11	0.132489	2.15846	0.458167
	10066	55114	ARHGAP17 || Rho GTPase activating protein 17 || 16p12.1	8.29525	1.34663	0.162338	2.54318	0.458167
	15338	85004	RERG || RAS-like, estrogen-regulated, growth inhibitor || 12p12.3	8.21822	1.72957	0.210455	3.31628	0.458167
	6659	3202	HOXA5 || homeobox A5 || 7p15-p14	8.09751	1.745	0.215498	3.35195	0.458167
	15118	84677	DSCR8 || Down syndrome critical region gene 8 || 21q22.2	8.04083	3.36333	0.418282	10.2912	0.458167
	9712	54585	LZTFL1 || leucine zipper transcription factor-like 1 || 3p21.3	8.0185	0.751667	0.0937415	1.68374	0.458167
	14241	80757	TMEM121 || transmembrane protein 121 || 14q32.33	7.95552	1.95667	0.245951	3.88164	0.458167
	15561	8672	EIF4G3 || eukaryotic translation initiation factor 4 gamma, 3 || 1p36.12	7.92369	1.0289	0.129851	2.04047	0.458167
	7043	3490	IGFBP7 || insulin-like growth factor binding protein 7 || 4q12	7.91334	3.41667	0.43176	10.6787	0.458167
	7256	3720	JARID2 || jumonji, AT rich interactive domain 2 || 6p24-p23	7.83413	1.2	0.153176	2.2974	0.458167
	10820	5654	HTRA1 || HtrA serine peptidase 1 || 10q26.3	7.7578	1.3	0.167573	2.46229	0.458167
	10137	55194	FAM176B || family with sequence similarity 176, member B || 1p34.3	7.71211	1.09333	0.141768	2.13366	0.458167
	10725	56122	PCDHB14 || protocadherin beta 14 || 5q31	7.67607	1.42	0.184991	2.67586	0.458167
	2351	145258	GSC || goosecoid homeobox || 14q32.1	7.65871	1.12833	0.147327	2.18606	0.458167
	5904	284	ANGPT1 || angiopoietin 1 || 8q22.3-q23	7.57104	1.30887	0.172878	2.47747	0.458167
	1802	127700	OSCP1 || organic solute carrier partner 1 || 1p34.3	7.54778	1	0.132489	2	0.458167
	14903	84265	POLR3GL || polymerase (RNA) III (DNA directed) polypeptide G (32kD)-like || 1q21.1	7.4474	1.10333	0.14815	2.14851	0.656609
	14698	83874	TBC1D10A || TBC1 domain family, member 10A || 22q12.1-qter	7.37912	0.953333	0.129193	1.93634	0.656609
	1990	133	ADM || adrenomedullin || 11p15.4	7.19586	3.21767	0.447155	9.30281	0.656609
	1917	130576	LYPD6B || LY6/PLAUR domain containing 6B || 2q23.1-q23.2	7.1777	1.01333	0.141178	2.01857	0.656609
	14349	81562	LMAN2L || lectin, mannose-binding 2-like || 2q11.2	7.16298	1.09833	0.153335	2.14107	0.656609
	7045	3491	CYR61 || cysteine-rich, angiogenic inducer, 61 || 1p31-p22	7.12758	1.25917	0.176661	2.39357	0.772192
	11298	57580	PREX1 || phosphatidylinositol-3,4,5-trisphosphate-dependent Rac exchange factor 1 || 20q13.13	7.11074	1.94667	0.273764	3.85483	0.772192
	6729	3290	HSD11B1 || hydroxysteroid (11-beta) dehydrogenase 1 || 1q32-q41	7.10867	1.94	0.272906	3.83706	0.772192
	8941	51265	CDKL3 || cyclin-dependent kinase-like 3 || 5q31	7.0649	1.04667	0.14815	2.06575	0.772192
	2357	145389	SLC38A6 || solute carrier family 38, member 6 || 14q23.1	7.05365	0.72	0.102075	1.64718	0.772192
	3339	1879	EBF1 || early B-cell factor 1 || 5q34	7.01567	1.4982	0.21355	2.8249	0.772192
	6461	30008	EFEMP2 || EGF-containing fibulin-like extracellular matrix protein 2 || 11q13.1	7.00242	1.36	0.194219	2.56685	0.772192
	10994	56999	ADAMTS9 || ADAM metallopeptidase with thrombospondin type 1 motif, 9 || 3p14.3-p14.2	6.98215	1.04667	0.149906	2.06575	0.772192
	16044	90993	CREB3L1 || cAMP responsive element binding protein 3-like 1 || 11p11.2	6.91902	1.24333	0.179698	2.36745	0.772192
	7209	367	AR || androgen receptor || Xq11.2-q12	6.83738	1.46167	0.213776	2.75426	0.772192
	2188	140606	SELM || selenoprotein M || 22q12.2	6.8189	1.64333	0.240997	3.12387	0.772192
	16883	9781	RNF144A || ring finger protein 144A || 2p25.2-p25.1	6.78988	1.55333	0.228772	2.93494	0.872146
	4574	23528	ZNF281 || zinc finger protein 281 || 1q32.1	6.74947	0.6411	0.0949852	1.55952	0.872146
	3046	164284	APCDD1L || adenomatosis polyposis coli down-regulated 1-like || 20q13.32	6.72653	1.60667	0.238855	3.04547	0.872146
	12492	65250	C5orf42 || chromosome 5 open reading frame 42 || 5p13.2	6.72525	0.94	0.139772	1.91853	0.872146
	12606	6604	SMARCD3 || SWI/SNF related, matrix associated, actin dependent regulator of chromatin, subfamily d, member 3 || 7q35-q36	6.71598	1.41333	0.210443	2.66352	0.872146
	9050	5139	PDE3A || phosphodiesterase 3A, cGMP-inhibited || 12p12	6.61187	1.06153	0.16055	2.08715	0.872146
	1311	115	ADCY9 || adenylate cyclase 9 || 16p13.3	6.57817	0.7111	0.1081	1.63705	0.872146
	11512	58480	RHOU || ras homolog gene family, member U || 1q42.11-q42.3	6.5669	1.73467	0.264153	3.32803	0.872146
	5257	26150	RIBC2 || RIB43A domain with coiled-coils 2 || 22q13.31	6.55821	1.27377	0.194225	2.41792	0.872146
	11805	6096	RORB || RAR-related orphan receptor B || 9q22	6.55387	1.80873	0.275979	3.50335	0.872146
	467	10518	CIB2 || calcium and integrin binding family member 2 || 15q24	6.52064	0.935	0.143391	1.91189	1.23829
	11482	5816	PVALB || parvalbumin || 22q12-q13.1	6.51281	0.97	0.148937	1.95884	1.23829
	11929	6274	S100A3 || S100 calcium binding protein A3 || 1q21	6.43653	0.733333	0.113933	1.66248	1.23829
	8987	51309	ARMCX1 || armadillo repeat containing, X-linked 1 || Xq21.33-q22.2	6.37738	1.2	0.188165	2.2974	1.23829
	12114	64092	SAMSN1 || SAM domain, SH3 domain and nuclear localization signals 1 || 21q11	6.35955	1.02667	0.161437	2.03731	1.23829
	6880	339983	NAT8L || N-acetyltransferase 8-like (GCN5-related, putative) || 4p16.3	6.35942	0.916667	0.144143	1.88775	1.23829
	1818	128077	LIX1L || Lix1 homolog (mouse)-like || 1q21.1	6.29699	1.44527	0.229517	2.72313	1.23829
	10628	55859	BEX1 || brain expressed, X-linked 1 || Xq21-q23	6.28402	0.7744	0.123233	1.71048	1.23829
	9910	54935	DUSP23 || dual specificity phosphatase 23 || 1q23.2	6.26342	1.93667	0.309203	3.8282	1.23829
	2573	149499	C1orf92 || chromosome 1 open reading frame 92 || 1q23.1	6.26318	0.963333	0.153809	1.94981	1.23829
	13639	79191	IRX3 || iroquois homeobox 3 || 16q12.2	6.20801	1.21317	0.195419	2.31846	1.23829
	12432	650	BMP2 || bone morphogenetic protein 2 || 20p12	6.16609	1.7342	0.281248	3.32695	1.23829
	8414	48	ACO1 || aconitase 1, soluble || 9p22-q32	6.09794	0.983333	0.161257	1.97703	1.23829
	4797	2532	DARC || Duffy blood group, chemokine receptor || 1q21-q22	6.09623	2.525	0.41419	5.75573	1.23829
	11650	59342	SCPEP1 || serine carboxypeptidase 1 || 17q22	6.08687	0.846667	0.139097	1.79834	1.47652
	9413	5313	PKLR || pyruvate kinase, liver and RBC || 1q21	6.0822	0.938433	0.154292	1.91645	1.47652
	10967	56967	C14orf132 || chromosome 14 open reading frame 132 || 14q32.2	6.07599	1.46417	0.240976	2.75904	1.47652
	15647	8777	MPDZ || multiple PDZ domain protein || 9p24-p22	6.06397	0.936633	0.154459	1.91406	1.47652
	12568	6591	SNAI2 || snail homolog 2 (Drosophila) || 8q11	6.05392	1.89	0.312194	3.70635	1.47652
	12960	7045	TGFBI || transforming growth factor, beta-induced, 68kDa || 5q31	6.05031	1.17667	0.19448	2.26054	1.47652
	4791	2530	FUT8 || fucosyltransferase 8 (alpha (1,6) fucosyltransferase) || 14q24.3	6.02418	0.9569	0.158843	1.94113	1.47652
	104	10112	KIF20A || kinesin family member 20A || 5q31	6.00304	0.78	0.129934	1.71713	1.47652
	11258	57532	NUFIP2 || nuclear fragile X mental retardation protein interacting protein 2 || 17q11.2	5.99996	0.696667	0.116112	1.62076	1.47652
	15138	8470	SORBS2 || sorbin and SH3 domain containing 2 || 4q35.1	5.97798	2.02	0.337907	4.05584	1.47652
	330	10365	KLF2 || Kruppel-like factor 2 (lung) || 19p13.13-p13.11	5.96703	1.04667	0.175408	2.06575	1.47652
	4376	23258	#N/A	5.93213	1.53667	0.259041	2.90123	1.47652
	16093	9129	PRPF3 || PRP3 pre-mRNA processing factor 3 homolog (S. cerevisiae) || 1q21.1	5.90673	0.901667	0.152651	1.86822	1.47652
	7034	3487	IGFBP4 || insulin-like growth factor binding protein 4 || 17q12-q21.1	5.89883	1.917	0.32498	3.77637	1.47652
	7246	3708	ITPR1 || inositol 1,4,5-triphosphate receptor, type 1 || 3p26-p25	5.87399	0.931113	0.158515	1.90675	1.47652
	10592	55819	RNF130 || ring finger protein 130 || 5q35.3	5.8738	0.81	0.137901	1.75321	1.47652
	13721	79629	OCEL1 || occludin/ELL domain containing 1 || 19p13.11	5.84855	0.763333	0.130517	1.69741	1.47652
	11368	5768	QSOX1 || quiescin Q6 sulfhydryl oxidase 1 || 1q24	5.8429	1.24667	0.213364	2.37293	1.47652
	8516	492311	C5orf53 || chromosome 5 open reading frame 53 || 5q31	5.83401	1.02333	0.175408	2.03261	1.47652
	14298	81029	WNT5B || wingless-type MMTV integration site family, member 5B || 12p13.3	5.82795	2.94167	0.504752	7.68298	1.47652
	4171	230	ALDOC || aldolase C, fructose-bisphosphate || 17cen-q12	5.81643	0.757767	0.13028	1.69087	1.47652
	286	10307	APBB3 || amyloid beta (A4) precursor protein-binding, family B, member 3 || 5q31	5.79321	0.786667	0.135791	1.72508	1.47652
	8711	5094	PCBP2 || poly(rC) binding protein 2 || 12q13.12-q13.13	5.73186	0.721667	0.125904	1.64909	1.47652
	7621	3920	LAMP2 || lysosomal-associated membrane protein 2 || Xq24	5.7138	0.742267	0.129908	1.6728	1.47652
	15068	8460	TPST1 || tyrosylprotein sulfotransferase 1 || 7q11.21	5.6912	1.39667	0.245408	2.63293	1.58771
	1905	1303	COL12A1 || collagen, type XII, alpha 1 || 6q12-q13	5.64654	2.17333	0.384896	4.51064	1.58771
	17051	9976	CLEC2B || C-type lectin domain family 2, member B || 12p13-p12	5.64576	1.95833	0.346868	3.88613	1.58771
	12833	687	KLF9 || Kruppel-like factor 9 || 9q13	5.63036	1.1861	0.210661	2.27537	1.58771
	12769	6783	SULT1E1 || sulfotransferase family 1E, estrogen-preferring, member 1 || 4q13.1	5.62735	1.52667	0.271294	2.88119	1.58771
	8426	4811	NID1 || nidogen 1 || 1q43	5.61315	2.05987	0.366972	4.16948	1.58771
	4540	2348	FOLR1 || folate receptor 1 (adult) || 11q13.3-q14.1	5.60619	0.7	0.124862	1.6245	1.58771
	16791	9682	KDM4A || lysine (K)-specific demethylase 4A || 1p34.1	5.57252	0.82	0.147151	1.76541	1.58771
	422	10467	ZNHIT1 || zinc finger, HIT type 1 || 7q22.1	5.55745	0.663333	0.119359	1.58374	1.58771
	12320	64759	TNS3 || tensin 3 || 7p12.3	5.55268	1.89167	0.340676	3.71064	1.58771
	10251	55313	CPPED1 || calcineurin-like phosphoesterase domain containing 1 || 16p13.12	5.53329	0.696667	0.125904	1.62076	1.58771
	15976	9060	PAPSS2 || 3'-phosphoadenosine 5'-phosphosulfate synthase 2 || 10q23-q24	5.5331	1.29	0.233142	2.44528	1.58771
	204	10220	GDF11 || growth differentiation factor 11 || 12q13.2	5.51807	1.45333	0.263377	2.7384	1.58771
	12522	6542	SLC7A2 || solute carrier family 7 (cationic amino acid transporter, y+ system), member 2 || 8p22-p21.3	5.51228	1.95607	0.354856	3.88003	1.58771
	14705	83880	EIF3FP2 || eukaryotic translation initiation factor 3, subunit F pseudogene 2 || 13p13	5.5019	0.641667	0.116626	1.56013	1.58771
	16118	91409	CCDC74B || coiled-coil domain containing 74B || 2q21.1	5.49731	1.40267	0.255155	2.6439	1.58771
	12324	64762	FAM59A || family with sequence similarity 59, member A || 18q12.1	5.46231	0.880833	0.161257	1.84144	1.58771
	1058	11227	GALNT5 || UDP-N-acetyl-alpha-D-galactosamine:polypeptide N-acetylgalactosaminyltransferase 5 (GalNAc-T5) || 2q24.1	5.45286	0.753903	0.138258	1.68635	1.58771
	6877	3399	ID3 || inhibitor of DNA binding 3, dominant negative helix-loop-helix protein || 1p36.13-p36.12	5.45041	0.922233	0.169205	1.89505	1.58771
	14300	81031	SLC2A10 || solute carrier family 2 (facilitated glucose transporter), member 10 || 20q13.1	5.44649	0.731667	0.134337	1.66056	1.58771
	5477	2687	GGT5 || gamma-glutamyltransferase 5 || 22q11.23	5.42639	1.63947	0.302128	3.11551	1.58771
	6410	29944	PNMA3 || paraneoplastic antigen MA3 || Xq28	5.41371	0.888333	0.16409	1.85104	1.58771
	14797	84080	C16orf48 || chromosome 16 open reading frame 48 || 16q22.1	5.39233	0.801667	0.148668	1.74311	1.58771
	9461	5345	SERPINF2 || serpin peptidase inhibitor, clade F (alpha-2 antiplasmin, pigment epithelium derived factor), member 2 || 17p13	5.39128	1.26347	0.234354	2.40072	1.58771
	5107	25927	CNRIP1 || cannabinoid receptor interacting protein 1 || 2p14	5.37143	1.94533	0.362163	3.85127	1.80856
	11397	57714	KIAA1618 || KIAA1618 || 17q25.3	5.36027	1.47333	0.274862	2.77663	1.80856
	12662	6660	SOX5 || SRY (sex determining region Y)-box 5 || 12p12.1	5.34902	1.451	0.271265	2.73397	1.80856
	3456	198437	C20orf201 || chromosome 20 open reading frame 201 || 20q13.33	5.34586	1.13	0.211378	2.18859	1.80856
	5833	283208	P4HA3 || prolyl 4-hydroxylase, alpha polypeptide III || 11q13.4	5.33828	0.71	0.133002	1.6358	1.80856
	10002	55033	FKBP14 || FK506 binding protein 14, 22 kDa || 7p14.3	5.33053	0.806667	0.151329	1.74917	1.80856
	2747	1535	CYBA || cytochrome b-245, alpha polypeptide || 16q24	5.32986	0.776667	0.14572	1.71317	1.80856
	13055	715	C1R || complement component 1, r subcomponent || 12p13	5.3135	1.5185	0.285782	2.86493	1.80856
	1379	116115	ZNF526 || zinc finger protein 526 || 19q13.2	5.31314	0.66	0.12422	1.58008	1.80856
	16641	9516	LITAF || lipopolysaccharide-induced TNF factor || 16p13.13	5.31127	0.995	0.187338	1.99308	1.80856
	14780	84065	TMEM222 || transmembrane protein 222 || 1p36.11	5.30724	0.72	0.135664	1.64718	1.80856
	13301	7498	XDH || xanthine dehydrogenase || 2p23.1	5.27961	0.843333	0.159734	1.79419	1.80856
	6614	3162	HMOX1 || heme oxygenase (decycling) 1 || 22q12	5.27493	1.58	0.29953	2.9897	1.80856
	3837	2201	FBN2 || fibrillin 2 || 5q23-q31	5.26203	1.26967	0.241288	2.41106	1.80856
	13373	760	CA2 || carbonic anhydrase II || 8q22	5.25319	1.46333	0.278561	2.75745	1.80856
	6	10000	AKT3 || v-akt murine thymoma viral oncogene homolog 3 (protein kinase B, gamma) || 1q43-q44	5.24952	0.87	0.165729	1.82766	1.80856
	6152	2887	GRB10 || growth factor receptor-bound protein 10 || 7p12-p11.2	5.2426	0.775	0.147827	1.71119	1.80856
	5203	26051	PPP1R16B || protein phosphatase 1, regulatory (inhibitor) subunit 16B || 20q11.23	5.23225	1.38667	0.265023	2.61474	1.80856
	6083	285908	NCRNA00174 || non-protein coding RNA 174 || 7q11.21	5.22407	0.806667	0.154414	1.74917	1.80856
	7575	389792	IER5L || immediate early response 5-like || 9q34.11	5.18701	1.16333	0.224278	2.23974	1.80856
	13223	7389	UROD || uroporphyrinogen decarboxylase || 1p34	5.17629	0.895	0.172904	1.85961	1.80856
	14769	8405	SPOP || speckle-type POZ protein || 17q21.33	5.16722	0.754433	0.146004	1.68697	1.80856
	2929	160622	GRASP || GRP1 (general receptor for phosphoinositides 1)-associated scaffold protein || 12q13.13	5.16342	1.14095	0.220968	2.20526	1.80856
	325	1036	CDO1 || cysteine dioxygenase, type I || 5q22-q23	5.15244	1.3465	0.261332	2.54294	1.80856
	920	11068	CYB561D2 || cytochrome b-561 domain containing 2 || 3p21.3	5.10588	0.693333	0.135791	1.61702	1.80856
	3271	1800	DPEP1 || dipeptidase 1 (renal) || 16q24.3	5.09561	3.14333	0.616871	8.83563	1.80856
	12609	6608	SMO || smoothened homolog (Drosophila) || 7q32.3	5.07587	1.17333	0.231159	2.25532	1.80856
	7216	3678	ITGA5 || integrin, alpha 5 (fibronectin receptor, alpha polypeptide) || 12q11-q13	5.07098	0.923213	0.182058	1.89633	1.80856
	9306	5184	PEPD || peptidase D || 19q12-q13.2	5.06629	0.86	0.169749	1.81504	1.80856
	3550	201252	FLJ23754 || hypothetical protein FLJ23754 || 17q25.3	5.06375	0.773333	0.15272	1.70921	1.95628
	6282	2921	CXCL3 || chemokine (C-X-C motif) ligand 3 || 4q21	5.06066	1.09	0.215387	2.12874	1.95628
	12208	64332	NFKBIZ || nuclear factor of kappa light polypeptide gene enhancer in B-cells inhibitor, zeta || 3p12-q12	5.04613	0.988667	0.195926	1.98435	1.95628
	12882	6926	TBX3 || T-box 3 || 12q24.1	5.02687	1.08267	0.215376	2.11795	1.95628
	16456	93589	CACNA2D4 || calcium channel, voltage-dependent, alpha 2/delta subunit 4 || 12p13.33	5.02394	0.7	0.139333	1.6245	1.95628
	754	10878	CFHR3 || complement factor H-related 3 || 1q32	5.02394	0.7	0.139333	1.6245	1.95628
	14034	80017	C14orf159 || chromosome 14 open reading frame 159 || 14q32.11	5.01758	1.05	0.209264	2.07053	1.95628
	7023	3482	IGF2R || insulin-like growth factor 2 receptor || 6q26	4.98891	0.944467	0.189313	1.92448	1.95628
	440	10484	SEC23A || Sec23 homolog A (S. cerevisiae) || 14q21.1	4.98485	0.75	0.150456	1.68179	1.95628
	2515	148229	ATP8B3 || ATPase, class I, type 8B, member 3 || 19p13.3	4.9694	1.58167	0.318281	2.99315	1.95628
	7772	401549	C9orf110 || chromosome 9 open reading frame 110 || 9q32	4.95425	1.87667	0.3788	3.67226	1.95628
	2085	1368	CPM || carboxypeptidase M || 12q14.3	4.93043	1.55467	0.315321	2.93766	1.95628
	7775	401624	LOC401624 || similar to CXYorf1-related protein || Xq28	4.90635	0.82	0.16713	1.76541	1.95628
	4537	23476	BRD4 || bromodomain containing 4 || 19p13.1	4.89325	0.696133	0.142264	1.62016	1.95628
	12173	64220	STRA6 || stimulated by retinoic acid gene 6 homolog (mouse) || 15q24.1	4.88594	0.872	0.178471	1.8302	1.95628
	15042	84528	RHOXF2 || Rhox homeobox family, member 2 || Xq24	4.87727	0.876667	0.179745	1.83613	1.95628
	5718	274	BIN1 || bridging integrator 1 || 2q14	4.87013	0.874433	0.17955	1.83329	1.95628
	4164	22990	PCNX || pecanex homolog (Drosophila) || 14q24.2	4.86422	1.16	0.238476	2.23457	1.95628
	1166	113246	C12orf57 || chromosome 12 open reading frame 57 || 12p13.31	4.85649	0.576667	0.118742	1.4914	1.95628
	10223	55280	CWF19L1 || CWF19-like 1, cell cycle control (S. pombe) || 10q24.31	4.85598	1.03	0.21211	2.04202	1.95628
	3986	2244	FGB || fibrinogen beta chain || 4q28	4.85519	1.36301	0.280734	2.57222	1.95628
	14641	83692	CD99L2 || CD99 molecule-like 2 || Xq28	4.85007	1.16773	0.240766	2.24658	1.95628
	15319	84975	MFSD5 || major facilitator superfamily domain containing 5 || 12q13.13	4.84369	0.733333	0.1514	1.66248	1.95628
	3813	2199	FBLN2 || fibulin 2 || 3p25.1	4.84317	1.99827	0.412594	3.9952	1.95628
	13676	79567	FAM65A || family with sequence similarity 65, member A || 16q22.1	4.83803	1.015	0.209796	2.0209	1.95628
	9086	5145	PDE6A || phosphodiesterase 6A, cGMP-specific, rod, alpha || 5q31.2-q34	4.83544	2.04667	0.423264	4.1315	1.95628
	14749	83982	IFI27L2 || interferon, alpha-inducible protein 27-like 2 || 14q32.12	4.81286	0.736667	0.153062	1.66632	1.95628
	5405	26524	LATS2 || LATS, large tumor suppressor, homolog 2 (Drosophila) || 13q11-q12	4.80955	1.03667	0.215543	2.05148	1.95628
	6279	2919	CXCL1 || chemokine (C-X-C motif) ligand 1 (melanoma growth stimulating activity, alpha) || 4q21	4.80876	1.0378	0.215815	2.05309	1.95628
	9076	51435	SCARA3 || scavenger receptor class A, member 3 || 8p21	4.80552	1.3515	0.281239	2.55177	1.95628
	6356	29844	TFPT || TCF3 (E2A) fusion partner (in childhood Leukemia) || 19q13	4.80045	1.12333	0.234006	2.1785	1.95628
	7536	388886	C22orf36 || chromosome 22 open reading frame 36 || 22q11.23	4.79308	0.953333	0.198898	1.93634	2.25791
	14904	84266	ALKBH7 || alkB, alkylation repair homolog 7 (E. coli) || 19p13.3	4.78544	0.876667	0.183194	1.83613	2.25791
	4513	23438	HARS2 || histidyl-tRNA synthetase 2, mitochondrial (putative) || 5q31.3	4.77867	0.72	0.15067	1.64718	2.25791
	16152	91608	RASL10B || RAS-like, family 10, member B || 17q12	4.77232	0.856667	0.179507	1.81085	2.25791
	12617	6615	SNAI1 || snail homolog 1 (Drosophila) || 20q13.1-q13.2	4.77018	1.84	0.38573	3.5801	2.25791
	12138	64130	LIN7B || lin-7 homolog B (C. elegans) || 19q13.3	4.75918	0.756667	0.158991	1.68958	2.25791
	2393	1462	VCAN || versican || 5q14.3	4.73514	2.23333	0.471651	4.70219	2.25791
	14015	79990	PLEKHH3 || pleckstrin homology domain containing, family H (with MyTH4 domain) member 3 || 17q21.2	4.71418	0.611667	0.12975	1.52802	2.25791
	10065	55113	XKR8 || XK, Kell blood group complex subunit-related family, member 8 || 1p35.3	4.7108	0.733333	0.155671	1.66248	2.25791
	11202	5745	PTH1R || parathyroid hormone 1 receptor || 3p22-p21.1	4.7063	1.1785	0.250409	2.26341	2.25791
	13698	79598	CEP97 || centrosomal protein 97kDa || 3q12.3	4.70119	1.08333	0.230438	2.11893	2.25791
	10343	55509	BATF3 || basic leucine zipper transcription factor, ATF-like 3 || 1q32.3	4.69243	1.02333	0.218082	2.03261	2.25791
	3346	1893	ECM1 || extracellular matrix protein 1 || 1q21	4.67005	1.1117	0.238049	2.161	2.25791
	7676	399	RHOH || ras homolog gene family, member H || 4p13	4.66951	1.58333	0.339079	2.99661	2.25791
	13072	7169	TPM2 || tropomyosin 2 (beta) || 9p13.2-p13.1	4.6676	1	0.214243	2	2.25791
	12624	6622	SNCA || synuclein, alpha (non A4 component of amyloid precursor) || 4q21	4.66243	0.951667	0.204114	1.93411	2.25791
	8775	51065	RPS27L || ribosomal protein S27-like || 15q22.2	4.65357	0.676667	0.145408	1.59844	2.25791
	6560	3091	HIF1A || hypoxia inducible factor 1, alpha subunit (basic helix-loop-helix transcription factor) || 14q21-q24	4.65291	0.743833	0.159864	1.67462	2.25791
	16477	9371	KIF3B || kinesin family member 3B || 20q11.21	4.64934	0.4995	0.107435	1.41372	2.25791
	14253	80776	B9D2 || B9 protein domain 2 || 19q13.2	4.63988	1.00833	0.217319	2.01159	2.25791
	12341	64781	CERK || ceramide kinase || 22q13.31	4.63415	0.485	0.104658	1.39959	2.25791
	8716	5095	PCCA || propionyl Coenzyme A carboxylase, alpha polypeptide || 13q32	4.6224	0.76	0.164417	1.69349	2.25791
	7736	400931	LOC400931 || hypothetical LOC400931 || 22q13.31	4.61991	1.17333	0.253973	2.25532	2.25791
	873	11013	TMSB15A || thymosin beta 15a || Xq21.33-q22.3	4.61258	0.729433	0.15814	1.65799	2.25791
	1298	114904	C1QTNF6 || C1q and tumor necrosis factor related protein 6 || 22q13.1	4.607	0.588333	0.127704	1.50351	2.25791
	13198	7357	UGCG || UDP-glucose ceramide glucosyltransferase || 9q31	4.60545	0.783333	0.170088	1.7211	2.25791
	168	10186	LHFP || lipoma HMGIC fusion partner || 13q12	4.58787	1.34	0.292075	2.53151	2.25791
	15961	90522	YIF1B || Yip1 interacting factor homolog B (S. cerevisiae) || 19q13.2	4.58612	0.47	0.102483	1.38511	2.25791
	14122	80199	FUZ || fuzzy homolog (Drosophila) || 19q13.33	4.57458	0.566667	0.123873	1.4811	2.25791
	42	10046	MAMLD1 || mastermind-like domain containing 1 || Xq28	4.57391	0.816667	0.178549	1.76133	2.25791
	880	1102	RCBTB2 || regulator of chromosome condensation (RCC1) and BTB (POZ) domain containing protein 2 || 13q14.3	4.56788	0.83	0.181704	1.77769	2.25791
	15390	85301	COL27A1 || collagen, type XXVII, alpha 1 || 9q32	4.55373	0.621133	0.136401	1.53808	2.25791
	4231	2308	FOXO1 || forkhead box O1 || 13q14.1	4.55166	1.92667	0.423289	3.80176	2.25791
	11469	5800	PTPRO || protein tyrosine phosphatase, receptor type, O || 12p13.3-p13.2	4.55164	2.11333	0.464302	4.3269	2.25791
	8016	429	ASCL1 || achaete-scute complex homolog 1 (Drosophila) || 12q23.2	4.54948	0.938333	0.206251	1.91631	2.25791
	15310	84966	IGSF21 || immunoglobin superfamily, member 21 || 1p36.13	4.54582	0.777233	0.170978	1.71384	2.25791
	10321	55437	STRADB || STE20-related kinase adaptor beta || 2q33.1	4.5417	0.8989	0.197922	1.86464	2.25791
	5447	2669	GEM || GTP binding protein overexpressed in skeletal muscle || 8q13-q21	4.54077	0.84	0.184991	1.79005	2.25791
	12282	64599	GIGYF1 || GRB10 interacting GYF protein 1 || 7q22	4.54048	0.96	0.211431	1.94531	2.25791
	4578	23531	MMD || monocyte to macrophage differentiation-associated || 17q	4.5357	0.913333	0.201365	1.88339	2.25791
	15414	85395	C21orf70 || chromosome 21 open reading frame 70 || 21q22.3	4.53326	0.591667	0.130517	1.50699	2.25791
	13254	7431	VIM || vimentin || 10p13	4.5293	2.0831	0.459917	4.23717	2.25791
	12593	65999	LRRC61 || leucine rich repeat containing 61 || 7q31-q35	4.51527	0.913333	0.202277	1.88339	2.25791
	8168	442043	LOC442043 || similar to ARHQ protein || 2q21.1	4.51119	1.22333	0.271178	2.33486	2.25791
	13339	7551	ZNF3 || zinc finger protein 3 || 7q22.1	4.5053	0.676667	0.150194	1.59844	2.25791
	11199	57447	NDRG2 || NDRG family member 2 || 14q11.2	4.49482	0.605	0.134599	1.52098	2.53643
	16575	9444	QKI || quaking homolog, KH domain RNA binding (mouse) || 6q26-q27	4.49459	0.862	0.191786	1.81756	2.53643
	12383	64857	PLEKHG2 || pleckstrin homology domain containing, family G (with RhoGef domain) member 2 || 19q13.2	4.48311	0.673333	0.150194	1.59475	2.53643
	835	10965	ACOT2 || acyl-CoA thioesterase 2 || 14q24.3	4.45507	0.968867	0.217475	1.9573	2.53643
	1693	124997	WDR81 || WD repeat domain 81 || 17p13.3	4.44115	0.883333	0.198898	1.84463	2.53643
	7479	387763	AG2 || protein Ag2 homolog || 11p11.2	4.4338	1.1022	0.24859	2.14682	2.53643
	1564	121457	IKBIP || IKBKB interacting protein || 12q23.1	4.41106	1.11333	0.252396	2.16345	2.53643
	11231	57493	HEG1 || HEG homolog 1 (zebrafish) || 3q21.2	4.40776	0.776667	0.176204	1.71317	2.53643
	1359	115811	IQCD || IQ motif containing D || 12q24.13	4.3999	1.03667	0.235612	2.05148	2.53643
	5694	27333	GOLIM4 || golgi integral membrane protein 4 || 3q26.2	4.39713	1.14167	0.259639	2.20636	2.53643
	4031	22809	ATF5 || activating transcription factor 5 || 19q13.3	4.39336	1.08833	0.247723	2.12628	2.53643
	2720	152573	SHISA3 || shisa homolog 3 (Xenopus laevis) || 4p13	4.38096	1.53	0.349239	2.88786	2.53643
	15300	84954	MPND || MPN domain containing || 19p13.3	4.37463	1.36333	0.311645	2.57279	2.53643
	13063	716	C1S || complement component 1, s subcomponent || 12p13	4.37381	1.46	0.333805	2.75108	2.53643
	11532	58504	ARHGAP22 || Rho GTPase activating protein 22 || 10q11.22	4.37259	1.28667	0.294257	2.43964	2.53643
	13465	7786	MAP3K12 || mitogen-activated protein kinase kinase kinase 12 || 12q13	4.37231	1.19	0.272167	2.28153	2.53643
	12610	6609	SMPD1 || sphingomyelin phosphodiesterase 1, acid lysosomal || 11p15.4-p15.1	4.37163	1.25333	0.286697	2.38392	2.53643
	12760	6775	STAT4 || signal transducer and activator of transcription 4 || 2q32.2-q32.3	4.36961	0.649447	0.148628	1.56857	2.53643
	6933	3428	IFI16 || interferon, gamma-inducible protein 16 || 1q22	4.36924	0.808333	0.185006	1.75119	2.53643
	1059	11228	RASSF8 || Ras association (RalGDS/AF-6) domain family (N-terminal) member 8 || 12p12.3	4.35906	0.8828	0.202521	1.84395	2.53643
	4986	25793	FBXO7 || F-box protein 7 || 22q12-q13	4.3514	0.78	0.179253	1.71713	2.53643
	5424	26585	GREM1 || gremlin 1, cysteine knot superfamily, homolog (Xenopus laevis) || 15q13-q15	4.34759	2.43167	0.559314	5.39516	2.53643
	10573	558	AXL || AXL receptor tyrosine kinase || 19q13.1	4.33913	1.08667	0.250434	2.12383	2.53643
	5668	27295	PDLIM3 || PDZ and LIM domain 3 || 4q35	4.33903	1.23	0.283473	2.34567	2.53643
	14825	84141	FAM176A || family with sequence similarity 176, member A || 2p12	4.33011	1.54333	0.356419	2.91467	2.53643
	8563	4987	OPRL1 || opiate receptor-like 1 || 20q13.33	4.32667	2.44517	0.565138	5.44589	2.53643
	7616	3915	LAMC1 || laminin, gamma 1 (formerly LAMB2) || 1q31	4.3142	0.784433	0.181826	1.72242	2.53643
	1450	117246	FTSJ3 || FtsJ homolog 3 (E. coli) || 17q23.3	4.31184	0.641667	0.148815	1.56013	2.53643
	848	10982	MAPRE2 || microtubule-associated protein, RP/EB family, member 2 || 18q12.1-q12.2	4.30839	0.490133	0.113762	1.40457	2.53643
	4383	23266	LPHN2 || latrophilin 2 || 1p31.1	4.30656	0.851667	0.19776	1.80458	2.53643
	425	1047	CLGN || calmegin || 4q28.3-q31.1	4.30525	1.44667	0.336024	2.72578	2.53643
	8480	4884	NPTX1 || neuronal pentraxin I || 17q25.1-q25.2	4.30134	1.4501	0.337127	2.73227	2.53643
	2689	151887	CCDC80 || coiled-coil domain containing 80 || 3q13.2	4.29404	1.42333	0.331467	2.68204	2.53643
	2511	1482	NKX2-5 || NK2 transcription factor related, locus 5 (Drosophila) || 5q34	4.29165	1.16317	0.27103	2.23948	2.53643
	12800	6830	SUPT6H || suppressor of Ty 6 homolog (S. cerevisiae) || 17q11.2	4.27905	0.88	0.205653	1.84038	2.53643
	3038	163933	FAM43B || family with sequence similarity 43, member B || 1p36.12	4.27616	0.991667	0.231906	1.98848	2.53643
	10059	55108	BSDC1 || BSD domain containing 1 || 1p35.1	4.26239	0.406667	0.0954082	1.32562	2.53643
	2707	1522	CTSZ || cathepsin Z || 20q13	4.26164	1.55333	0.364492	2.93494	2.53643
	12765	678	ZFP36L2 || zinc finger protein 36, C3H type-like 2 || 2p22.3-p21	4.25706	0.78	0.183225	1.71713	2.53643
	14085	8013	NR4A3 || nuclear receptor subfamily 4, group A, member 3 || 9q22	4.25464	0.72108	0.169481	1.64842	2.53643
	3828	220002	CYBASC3 || cytochrome b, ascorbate dependent 3 || 11q12.2	4.2514	1.29667	0.304998	2.45661	2.53643
	5074	25900	IFFO1 || intermediate filament family orphan 1 || 12p13.3	4.2375	0.446667	0.105408	1.36289	3.05679
	9180	51594	NBAS || neuroblastoma amplified sequence || 2p24	4.23192	0.665	0.157139	1.58557	3.05679
	16558	94241	TP53INP1 || tumor protein p53 inducible nuclear protein 1 || 8q22	4.23126	1.62667	0.384441	3.08799	3.05679
	15800	8969	HIST1H2AG || histone cluster 1, H2ag || 6p22.1	4.21016	0.5211	0.123772	1.43505	3.05679
	1865	1291	COL6A1 || collagen, type VI, alpha 1 || 21q22.3	4.20639	0.719433	0.171034	1.64654	3.05679
	8445	4837	NNMT || nicotinamide N-methyltransferase || 11q23.1	4.19773	1.06167	0.252915	2.08734	3.05679
	9496	5376	PMP22 || peripheral myelin protein 22 || 17p12-p11.2	4.19446	1.15957	0.276452	2.2339	3.05679
	369	10409	BASP1 || brain abundant, membrane attached signal protein 1 || 5p15.1-p14	4.19034	1.16917	0.279015	2.24882	3.05679
	7136	3590	IL11RA || interleukin 11 receptor, alpha || 9p13	4.18984	0.801667	0.191336	1.74311	3.05679
	11523	58494	JAM2 || junctional adhesion molecule 2 || 21q21.2	4.1898	1.73	0.412907	3.31728	3.05679
	4692	23741	EID1 || EP300 interacting inhibitor of differentiation 1 || 15q21.1-q21.2	4.18847	0.557767	0.133167	1.47199	3.05679
	3386	1951	CELSR3 || cadherin, EGF LAG seven-pass G-type receptor 3 (flamingo homolog, Drosophila) || 3p24.1-p21.2	4.17762	0.77	0.184315	1.70527	3.05679
	10541	55764	IFT122 || intraflagellar transport 122 homolog (Chlamydomonas) || 3q21	4.17436	0.48	0.114988	1.39474	3.05679
	8494	490	ATP2B1 || ATPase, Ca++ transporting, plasma membrane 1 || 12q21.3	4.17098	0.773333	0.185408	1.70921	3.05679
	7353	376497	SLC27A1 || solute carrier family 27 (fatty acid transporter), member 1 || 19p13.11	4.16289	0.526667	0.126515	1.4406	3.05679
	15764	8905	AP1S2 || adaptor-related protein complex 1, sigma 2 subunit || Xp22.2	4.15783	1.4156	0.340466	2.66771	3.05679
	2003	133619	PRRC1 || proline-rich coiled-coil 1 || 5q23.2	4.1522	0.63	0.151727	1.54756	3.05679
	12598	66005	CHID1 || chitinase domain containing 1 || 11p15.5	4.14499	0.758	0.182871	1.69114	3.05679
	16956	9867	PJA2 || praja ring finger 2 || 5q21.3	4.13847	0.843333	0.203779	1.79419	3.05679
	4331	23208	SYT11 || synaptotagmin XI || 1q21.2	4.13726	1.32317	0.319817	2.50215	3.05679
	16450	9355	LHX2 || LIM homeobox 2 || 9q33-q34.1	4.13698	1.96367	0.474661	3.90052	3.05679
	5934	284207	METRNL || meteorin, glial cell differentiation regulator-like || 17q25.3	4.13371	1.25	0.302392	2.37841	3.05679
	14352	81566	CSRNP2 || cysteine-serine-rich nuclear protein 2 || 12q13.11-q13.12	4.13026	0.596667	0.144462	1.51222	3.05679
	10783	5627	PROS1 || protein S (alpha) || 3q11.2	4.12653	1.02317	0.247949	2.03238	3.05679
	12419	64963	MRPS11 || mitochondrial ribosomal protein S11 || 15q25	4.11984	0.496667	0.120555	1.41095	3.05679
	3351	1901	S1PR1 || sphingosine-1-phosphate receptor 1 || 1p21	4.11811	0.796667	0.193454	1.73708	3.05679
	8854	51152	LOC51152 || melanoma antigen || ---	4.11756	0.750633	0.1823	1.68253	3.05679
	9367	5264	PHYH || phytanoyl-CoA 2-hydroxylase || 10p13	4.11206	0.746667	0.18158	1.67791	3.05679
	14466	8218	CLTCL1 || clathrin, heavy chain-like 1 || 22q11.2	4.11148	0.736667	0.179173	1.66632	3.05679
	6300	2946	GSTM2 || glutathione S-transferase mu 2 (muscle) || 1p13.3	4.11046	0.533333	0.12975	1.44727	3.05679
	15730	8869	ST3GAL5 || ST3 beta-galactoside alpha-2,3-sialyltransferase 5 || 2p11.2	4.10756	1.1725	0.285449	2.25402	3.05679
	12168	64215	DNAJC1 || DnaJ (Hsp40) homolog, subfamily C, member 1 || 10p12.31	4.09089	0.676667	0.165408	1.59844	3.05679
	1870	1293	COL6A3 || collagen, type VI, alpha 3 || 2q37	4.09078	1.04607	0.255713	2.06489	3.05679
	11546	58528	RRAGD || Ras-related GTP binding D || 6q15-q16	4.08585	1.03253	0.252709	2.04561	3.05679
	7717	400579	FLJ35934 || FLJ35934 protein || 17p11.2	4.08368	0.87	0.213043	1.82766	3.05679
	11364	57674	RNF213 || ring finger protein 213 || 17q25.3	4.08072	0.826667	0.202579	1.77358	3.05679
	3277	1806	DPYD || dihydropyrimidine dehydrogenase || 1p22	4.07746	0.6	0.147151	1.51572	3.05679
	7146	359948	IRF2BP2 || interferon regulatory factor 2 binding protein 2 || 1q42.3	4.07249	0.786667	0.193166	1.72508	3.05679
	9813	54822	TRPM7 || transient receptor potential cation channel, subfamily M, member 7 || 15q21	4.06651	0.691667	0.170088	1.61515	3.05679
	7122	3572	IL6ST || interleukin 6 signal transducer (gp130, oncostatin M receptor) || 5q11	4.06585	0.623033	0.153236	1.54011	3.05679
	4650	23621	BACE1 || beta-site APP-cleaving enzyme 1 || 11q23.2-q23.3	4.06559	1.02667	0.252526	2.03731	3.05679
	92	10099	TSPAN3 || tetraspanin 3 || 15q24.3	4.05112	0.643333	0.158804	1.56193	3.05679
	514	10567	RABAC1 || Rab acceptor 1 (prenylated) || 19q13.2	4.04827	0.603333	0.149035	1.51922	3.05679
	83	1009	CDH11 || cadherin 11, type 2, OB-cadherin (osteoblast) || 16q22.1	4.04421	1.41817	0.350666	2.67246	3.05679
	10153	5521	PPP2R2B || protein phosphatase 2, regulatory subunit B, beta || 5q31-q32	4.04039	1.22103	0.302207	2.33114	3.05679
	15749	8888	MCM3AP || minichromosome maintenance complex component 3 associated protein || 21q22.3	4.03943	0.625	0.154725	1.54221	3.05679
	7815	405	ARNT || aryl hydrocarbon receptor nuclear translocator || 1q21	4.03704	0.806633	0.199808	1.74912	3.05679
	10728	56125	PCDHB11 || protocadherin beta 11 || 5q31	4.03516	1.24333	0.308125	2.36745	3.05679
	9763	54749	EPDR1 || ependymin related protein 1 (zebrafish) || 7p14.1	4.03291	1.05237	0.260945	2.07393	3.05679
	7380	378464	MORN2 || MORN repeat containing 2 || 2p22.1	4.03257	1.02333	0.253767	2.03261	3.05679
	13039	7130	TNFAIP6 || tumor necrosis factor, alpha-induced protein 6 || 2q23.3	4.03175	1.24	0.307559	2.36199	3.05679
	4077	22873	DZIP1 || DAZ interacting protein 1 || 13q32.1	4.0174	1.34333	0.334379	2.53737	3.05679
	3821	219988	PATL1 || protein associated with topoisomerase II homolog 1 (yeast) || 11q12.1	4.01247	1.115	0.277884	2.16595	3.05679
	12830	6867	TACC1 || transforming, acidic coiled-coil containing protein 1 || 8p11.22	4.01203	1.08213	0.269722	2.11716	3.05679
	1867	1292	COL6A2 || collagen, type VI, alpha 2 || 21q22.3	4.01157	1.29037	0.321661	2.4459	3.05679
	15758	8897	MTMR3 || myotubularin related protein 3 || 22q12.2	4.00957	0.503333	0.125533	1.41748	3.05679
	11925	627	BDNF || brain-derived neurotrophic factor || 11p13	4.00801	1.53667	0.383398	2.90123	3.05679
	9469	5352	PLOD2 || procollagen-lysine, 2-oxoglutarate 5-dioxygenase 2 || 3q23-q24	4.00621	1.22983	0.306982	2.3454	3.05679
	13159	731	C8A || complement component 8, alpha polypeptide || 1p32	4.00609	0.665067	0.166014	1.58564	3.05679
	63	10067	SCAMP3 || secretory carrier membrane protein 3 || 1q21	3.98838	0.55	0.137901	1.46409	3.05679
	9836	54850	FBXL12 || F-box and leucine-rich repeat protein 12 || 19p13.2	3.98253	0.813333	0.204226	1.75727	3.05679
	9397	5295	PIK3R1 || phosphoinositide-3-kinase, regulatory subunit 1 (alpha) || 5q13.1	3.98183	0.706333	0.177389	1.63165	3.05679
	10722	5611	DNAJC3 || DnaJ (Hsp40) homolog, subfamily C, member 3 || 13q32.1	3.98081	0.695	0.174587	1.61888	3.05679
	7119	3569	IL6 || interleukin 6 (interferon, beta 2) || 7p21	3.9786	2.32967	0.585549	5.02689	3.05679
	5518	27018	NGFRAP1 || nerve growth factor receptor (TNFRSF16) associated protein 1 || Xq22.2	3.97531	0.566667	0.142547	1.4811	3.05679
	15025	8450	CUL4B || cullin 4B || Xq23	3.97072	1.21683	0.306452	2.32436	3.05679
	10517	55741	EDEM2 || ER degradation enhancer, mannosidase alpha-like 2 || 20q11.22	3.96662	0.420833	0.106094	1.3387	3.05679
	9445	5335	PLCG1 || phospholipase C, gamma 1 || 20q12-q13.1	3.96545	1.08	0.272352	2.11404	3.05679
	7185	3638	INSIG1 || insulin induced gene 1 || 7q36	3.96213	0.7401	0.186794	1.67029	3.05679
	9014	51339	DACT1 || dapper, antagonist of beta-catenin, homolog 1 (Xenopus laevis) || 14q23.1	3.95933	0.913333	0.230679	1.88339	3.05679
	3119	167691	LCA5 || Leber congenital amaurosis 5 || 6q14.1	3.95026	1.18	0.298715	2.26577	3.05679
	6521	3069	HDLBP || high density lipoprotein binding protein || 2q37.3	3.94476	1.18473	0.300331	2.27321	3.05679
	12561	6583	SLC22A4 || solute carrier family 22 (organic cation/ergothioneine transporter), member 4 || 5q31.1	3.93943	0.963333	0.244536	1.94981	3.28723
	9318	5198	PFAS || phosphoribosylformylglycinamidine synthase || 17p13.1	3.93761	0.53	0.134599	1.44393	3.28723
	1335	115362	GBP5 || guanylate binding protein 5 || 1p22.2	3.93376	1.45233	0.369197	2.7365	3.28723
	746	10867	TSPAN9 || tetraspanin 9 || 12p13.33-p13.32	3.93329	1.27323	0.323707	2.41703	3.28723
	8034	4311	MME || membrane metallo-endopeptidase || 3q25.1-q25.2	3.93079	2.0401	0.519005	4.11274	3.28723
	10903	56898	BDH2 || 3-hydroxybutyrate dehydrogenase, type 2 || 4q24	3.92756	0.48	0.122213	1.39474	3.28723
	4528	23464	GCAT || glycine C-acetyltransferase || 22q13.1	3.92076	0.98	0.249951	1.97247	3.28723
	365	10404	PGCP || plasma glutamate carboxypeptidase || 8q22.2	3.91673	1.81	0.46212	3.50642	3.28723
	6674	3217	HOXB7 || homeobox B7 || 17q21.3	3.91627	0.567833	0.144993	1.4823	3.28723
	16548	9420	CYP7B1 || cytochrome P450, family 7, subfamily B, polypeptide 1 || 8q21.3	3.91486	1.33573	0.341196	2.52404	3.28723
	3280	1809	DPYSL3 || dihydropyrimidinase-like 3 || 5q32	3.91477	2.238	0.571681	4.71743	3.28723
	12569	6594	SMARCA1 || SWI/SNF related, matrix associated, actin dependent regulator of chromatin, subfamily a, member 1 || Xq25	3.91149	1.30333	0.333206	2.46798	3.28723
	3795	219654	ZCCHC24 || zinc finger, CCHC domain containing 24 || 10q22.3	3.90841	1.0665	0.272873	2.09435	3.28723
	6801	3383	ICAM1 || intercellular adhesion molecule 1 || 19p13.3-p13.2	3.90826	1.11223	0.284585	2.1618	3.28723
	11277	57555	NLGN2 || neuroligin 2 || 17p13.1	3.90346	1.17333	0.300588	2.25532	3.28723
	6497	3037	HAS2 || hyaluronan synthase 2 || 8q24.12	3.90313	2.32	0.594394	4.99332	3.28723
	8735	51011	FAHD2A || fumarylacetoacetate hydrolase domain containing 2A || 2p24.3-p11.2	3.89771	0.49222	0.126284	1.40661	3.28723
	8767	51057	C2orf86 || chromosome 2 open reading frame 86 || 2p15	3.89762	0.696667	0.178742	1.62076	3.28723
	8868	51170	HSD17B11 || hydroxysteroid (17-beta) dehydrogenase 11 || 4q22.1	3.89324	0.673333	0.172949	1.59475	3.28723
	14336	81544	GDPD5 || glycerophosphodiester phosphodiesterase domain containing 5 || 11q13.4-q13.5	3.8878	0.865	0.222491	1.82134	3.28723
	867	11007	CCDC85B || coiled-coil domain containing 85B || 11q12.1	3.88305	0.646667	0.166536	1.56555	3.28723
	11458	5791	PTPRE || protein tyrosine phosphatase, receptor type, E || 10q26	3.8821	1.12053	0.288641	2.17427	3.28723
	3307	1836	SLC26A2 || solute carrier family 26 (sulfate transporter), member 2 || 5q31-q34	3.88007	1.5231	0.392544	2.87408	3.28723
	8649	5064	PALM || paralemmin || 19p13.3	3.87218	0.546667	0.141178	1.46071	3.28723
	9686	54539	NDUFB11 || NADH dehydrogenase (ubiquinone) 1 beta subcomplex, 11, 17.3kDa || Xp11.23	3.86692	0.49	0.126716	1.40444	3.28723
	8948	51272	BET1L || blocked early in transport 1 homolog (S. cerevisiae)-like || 11p15.5	3.86444	0.577767	0.149508	1.49254	3.28723
	9247	517	ATP5G2 || ATP synthase, H+ transporting, mitochondrial F0 complex, subunit C2 (subunit 9) || 12q13.13	3.86268	0.913333	0.236451	1.88339	3.28723
	15555	8666	EIF3G || eukaryotic translation initiation factor 3, subunit G || 19p13.2	3.86122	0.67	0.17352	1.59107	3.28723
	2122	138162	C9orf116 || chromosome 9 open reading frame 116 || 9q34.3	3.85991	0.866667	0.22453	1.82344	3.28723
	6230	29085	PHPT1 || phosphohistidine phosphatase 1 || 9q34.3	3.85365	0.586667	0.152237	1.50177	3.28723
	12856	6895	TARBP2 || TAR (HIV-1) RNA binding protein 2 || 12q12-q13	3.85178	0.59	0.153176	1.50525	3.28723
	3534	200942	KLHDC8B || kelch domain containing 8B || 3p21.31	3.84762	0.99	0.257302	1.98618	3.28723
	5237	26118	WSB1 || WD repeat and SOCS box-containing 1 || 17q11.1	3.83927	1.05667	0.275226	2.08012	3.28723
	4030	22808	MRAS || muscle RAS oncogene homolog || 3q22.3	3.8369	0.9811	0.255701	1.97397	3.28723
	12676	6676	SPAG4 || sperm associated antigen 4 || 20q11.21	3.83398	0.973333	0.25387	1.96337	3.28723
	16627	9500	MAGED1 || melanoma antigen family D, 1 || Xp11.23	3.83386	0.9589	0.250113	1.94383	3.28723
	12240	64411	ARAP3 || ArfGAP with RhoGAP domain, ankyrin repeat and PH domain 3 || 5q31.3	3.83355	0.88	0.229552	1.84038	3.28723
	9949	54977	SLC25A38 || solute carrier family 25, member 38 || 3p22.1	3.83281	0.47	0.122625	1.38511	3.28723
	12211	64342	HS1BP3 || HCLS1 binding protein 3 || 2p24.1	3.82356	0.788333	0.206178	1.72708	3.28723
	8301	4669	NAGLU || N-acetylglucosaminidase, alpha- || 17q21	3.81163	0.95	0.249237	1.93187	3.28723
	5249	26137	ZBTB20 || zinc finger and BTB domain containing 20 || 3q13.2	3.8062	0.548333	0.144063	1.4624	3.28723
	15353	8503	PIK3R3 || phosphoinositide-3-kinase, regulatory subunit 3 (gamma) || 1p34.1	3.80544	0.4743	0.124637	1.38924	3.28723
	52	10055	SAE1 || SUMO1 activating enzyme subunit 1 || 19q13.32	3.79961	0.688887	0.181305	1.61204	3.28723
	11474	5806	PTX3 || pentraxin 3, long || 3q25	3.79934	1.37	0.360589	2.58471	3.28723
	4194	23030	KDM4B || lysine (K)-specific demethylase 4B || 19p13.3	3.79913	0.643333	0.169337	1.56193	3.28723
	14509	8310	ACOX3 || acyl-Coenzyme A oxidase 3, pristanoyl || 4p15.3	3.793	1.08833	0.286932	2.12628	3.28723
	3652	2049	EPHB3 || EPH receptor B3 || 3q21-qter	3.79292	0.484187	0.127655	1.3988	3.28723
	15465	8553	BHLHE40 || basic helix-loop-helix family, member e40 || 3p26	3.7865	0.58	0.153176	1.49485	3.28723
	13902	79846	C7orf63 || chromosome 7 open reading frame 63 || 7q21.13	3.78229	0.616667	0.16304	1.53333	3.28723
	3626	2034	EPAS1 || endothelial PAS domain protein 1 || 2p21-p16	3.78102	0.8698	0.230044	1.82741	3.28723
	1280	114824	PNMA5 || paraneoplastic antigen like 5 || Xq28	3.78004	1.02	0.269839	2.02792	3.28723
	9471	5355	PLP2 || proteolipid protein 2 (colonic epithelium-enriched) || Xp11.23	3.77424	0.57	0.151024	1.48452	3.28723
	10494	55715	DOK4 || docking protein 4 || 16q21	3.77187	0.461667	0.122397	1.37713	3.28723
	14734	83937	RASSF4 || Ras association (RalGDS/AF-6) domain family member 4 || 10q11.21	3.76862	1.67167	0.443576	3.18582	3.28723
	3229	1745	DLX1 || distal-less homeobox 1 || 2q32	3.7626	1.255	0.333546	2.38667	3.28723
	5927	284129	SLC26A11 || solute carrier family 26, member 11 || 17q25.3	3.74722	0.583333	0.155671	1.49831	3.28723
	15192	8482	SEMA7A || semaphorin 7A, GPI membrane anchor (John Milton Hagen blood group) || 15q22.3-q23	3.74689	1.20333	0.321155	2.30271	3.28723
	3826	2200	FBN1 || fibrillin 1 || 15q21.1	3.74629	1.04833	0.279832	2.06814	3.28723
	12364	6482	ST3GAL1 || ST3 beta-galactoside alpha-2,3-sialyltransferase 1 || 8q24.22	3.74183	0.753333	0.201327	1.68568	3.28723
	6690	3234	HOXD8 || homeobox D8 || 2q31.1	3.73385	0.613333	0.164263	1.52979	3.28723
	5834	283209	PGM2L1 || phosphoglucomutase 2-like 1 || 11q13.4	3.7298	0.715	0.191699	1.64148	3.28723
	14279	80854	SETD7 || SET domain containing (lysine methyltransferase) 7 || 4q28	3.72878	0.615	0.164933	1.53156	3.28723
	12371	64840	PORCN || porcupine homolog (Drosophila) || Xp11.23	3.72304	0.623333	0.167426	1.54043	3.28723
	13810	79734	KCTD17 || potassium channel tetramerisation domain containing 17 || 22q12.3	3.72164	0.738333	0.198389	1.66825	3.28723
	10931	56927	GPR108 || G protein-coupled receptor 108 || 19p13.3	3.7201	0.553333	0.148742	1.46747	3.28723
	160	10174	SORBS3 || sorbin and SH3 domain containing 3 || 8p21.3	3.71628	0.575	0.154725	1.48968	3.28723
	11489	582	BBS1 || Bardet-Biedl syndrome 1 || 11q13.1	3.71279	0.526667	0.141852	1.4406	3.28723
	15506	861	RUNX1 || runt-related transcription factor 1 || 21q22.3	3.71128	0.617733	0.166447	1.53446	3.28723
	9878	54899	PXK || PX domain containing serine/threonine kinase || 3p14.3	3.71109	1.10167	0.296858	2.14602	3.28723
	4326	23201	FAM168A || family with sequence similarity 168, member A || 11q13.4	3.71014	0.614433	0.165609	1.53096	3.28723
	9789	54795	TRPM4 || transient receptor potential cation channel, subfamily M, member 4 || 19q13.33	3.70852	0.565	0.152352	1.47939	3.28723
	11744	604	BCL6 || B-cell CLL/lymphoma 6 || 3q27	3.70734	0.996667	0.268836	1.99538	3.28723
	12207	6433	SFRS8 || splicing factor, arginine/serine-rich 8 (suppressor-of-white-apricot homolog, Drosophila) || 12q24.33	3.70599	0.62	0.167297	1.53688	3.28723
	3227	1742	DLG4 || discs, large homolog 4 (Drosophila) || 17p13.1	3.70462	1.93833	0.52322	3.83263	3.28723
	7651	3956	LGALS1 || lectin, galactoside-binding, soluble, 1 || 22q13.1	3.69413	1.05237	0.284876	2.07393	3.28723
	598	10657	KHDRBS1 || KH domain containing, RNA binding, signal transduction associated 1 || 1p32	3.69167	1.0772	0.291792	2.10994	3.28723
	4614	2357	FPR1 || formyl peptide receptor 1 || 19q13.4	3.69113	2.35667	0.638467	5.12186	3.28723
	1801	1277	COL1A1 || collagen, type I, alpha 1 || 17q21.33	3.6893	2.665	0.722359	6.34227	3.28723
	16112	9139	CBFA2T2 || core-binding factor, runt domain, alpha subunit 2; translocated to, 2 || 20q11	3.68901	0.395	0.107075	1.31494	3.28723
	11461	5794	PTPRH || protein tyrosine phosphatase, receptor type, H || 19q13.4	3.68781	1.51573	0.411012	2.85944	3.28723
	7145	359845	FAM101B || family with sequence similarity 101, member B || 17p13	3.68634	1.39133	0.37743	2.62321	3.28723
	2917	1603	DAD1 || defender against cell death 1 || 14q11-q12	3.6791	0.553333	0.150399	1.46747	3.28723
	12307	6474	SHOX2 || short stature homeobox 2 || 3q25-q26.1	3.6756	0.91175	0.248055	1.88133	3.28723
	15982	90632	C6orf176 || chromosome 6 open reading frame 176 || 6q27	3.67368	1.0065	0.273976	2.00903	3.28723
	12247	64421	DCLRE1C || DNA cross-link repair 1C (PSO2 homolog, S. cerevisiae) || 10p13	3.66459	0.571667	0.155998	1.48624	3.28723
	15951	90480	GADD45GIP1 || growth arrest and DNA-damage-inducible, gamma interacting protein 1 || 19p13.2	3.66267	0.606667	0.165635	1.52274	3.28723
	11429	57801	HES4 || hairy and enhancer of split 4 (Drosophila) || 1p36.33	3.66193	0.526667	0.143822	1.4406	3.28723
	1061	11230	PRAF2 || PRA1 domain family, member 2 || Xp11.23	3.66138	0.853333	0.233063	1.80667	4.14141
	6305	2952	GSTT1 || glutathione S-transferase theta 1 || 22q11.23	3.65686	0.5389	0.147367	1.45286	4.14141
	12966	7050	TGIF1 || TGFB-induced factor homeobox 1 || 18p11.3	3.6561	0.385	0.105304	1.30586	4.14141
	4806	253635	CCDC75 || coiled-coil domain containing 75 || 2p22.2	3.65288	1.53333	0.41976	2.89454	4.14141
	10626	55857	PLK1S1 || polo-like kinase 1 substrate 1 || 20pter-q11.23	3.64673	0.546667	0.149906	1.46071	4.14141
	10636	5587	PRKD1 || protein kinase D1 || 14q11	3.64613	0.688333	0.188785	1.61142	4.14141
	6650	3192	HNRNPU || heterogeneous nuclear ribonucleoprotein U (scaffold attachment factor A) || 1q44	3.64333	0.481333	0.132114	1.39603	4.14141
	14251	80774	LIMD2 || LIM domain containing 2 || 17q23.3	3.64261	0.807467	0.221673	1.75014	4.14141
	10187	55245	UQCC || ubiquinol-cytochrome c reductase complex chaperone || 20q11.22	3.64221	0.514423	0.141239	1.42842	4.14141
	13447	7764	ZNF217 || zinc finger protein 217 || 20q13.2	3.63475	0.758333	0.208634	1.69154	4.14141
	7175	3625	INHBB || inhibin, beta B || 2cen-q13	3.63376	0.99	0.272445	1.98618	4.14141
	11324	57617	VPS18 || vacuolar protein sorting 18 homolog (S. cerevisiae) || 15q14-q15	3.63311	0.953333	0.262401	1.93634	4.14141
	14357	81572	PDRG1 || p53 and DNA-damage regulated 1 || 20q11.21	3.63297	0.39	0.10735	1.31039	4.14141
	4333	2321	FLT1 || fms-related tyrosine kinase 1 (vascular endothelial growth factor/vascular permeability factor receptor) || 13q12	3.63262	0.4481	0.123355	1.36424	4.14141
	8876	5118	PCOLCE || procollagen C-endopeptidase enhancer || 7q22	3.63094	0.653333	0.179935	1.5728	4.14141
	3989	2247	FGF2 || fibroblast growth factor 2 (basic) || 4q26-q27	3.63012	1.68	0.462795	3.20428	4.14141
	14972	84336	TMEM101 || transmembrane protein 101 || 17q21.31	3.62586	0.92	0.253733	1.89212	4.14141
	11446	57830	KRTAP5-8 || keratin associated protein 5-8 || 11q13.4	3.62247	0.475	0.131126	1.38992	4.14141
	12685	6690	SPINK1 || serine peptidase inhibitor, Kazal type 1 || 5q32	3.62166	0.642167	0.177313	1.56067	4.14141
	8610	5047	PAEP || progestagen-associated endometrial protein || 9q34	3.62134	2.18317	0.602862	4.54149	4.14141
	2596	150094	SIK1 || salt-inducible kinase 1 || 21q22.3	3.61959	0.631667	0.174513	1.54935	4.14141
	15658	8792	TNFRSF11A || tumor necrosis factor receptor superfamily, member 11a, NFKB activator || 18q22.1	3.61905	0.489933	0.135376	1.40438	4.14141
	7293	374666	WASH3P || WAS protein family homolog 3 pseudogene || 15q26.3	3.61899	0.621667	0.171779	1.53865	4.14141
	485	10536	LEPREL2 || leprecan-like 2 || 12q13	3.60415	1.33333	0.369944	2.51984	4.14141
	8427	4814	NINJ1 || ninjurin 1 || 9q22	3.6023	0.596667	0.165635	1.51222	4.14141
	1729	126133	ALDH16A1 || aldehyde dehydrogenase 16 family, member A1 || 19q13.33	3.59937	0.623333	0.173178	1.54043	4.14141
	6108	286223	C9orf47 || chromosome 9 open reading frame 47 || 9q22.1	3.59915	1.03667	0.288031	2.05148	4.14141
	13061	7158	TP53BP1 || tumor protein p53 binding protein 1 || 15q15-q21	3.59203	0.593333	0.165181	1.50873	4.14141
	16022	90853	SPOCD1 || SPOC domain containing 1 || 1p35.2	3.58429	0.814	0.227102	1.75808	4.14141
	15142	84706	GPT2 || glutamic pyruvate transaminase (alanine aminotransferase) 2 || 16q12.1	3.57718	0.733333	0.205003	1.66248	4.14141
	6536	30815	ST6GALNAC6 || ST6 (alpha-N-acetyl-neuraminyl-2,3-beta-galactosyl-1,3)-N-acetylgalactosaminide alpha-2,6-sialyltransferase 6 || 9q34.11	3.57351	1.09667	0.306887	2.1386	4.14141
	11477	5813	PURA || purine-rich element binding protein A || 5q31	3.56401	0.663333	0.18612	1.58374	4.14141
	1414	116519	APOA5 || apolipoprotein A-V || 11q23	3.55188	0.414747	0.116768	1.33306	4.14141
	16676	9554	SEC22B || SEC22 vesicle trafficking protein homolog B (S. cerevisiae) (gene/pseudogene) || 1q21.1	3.54828	0.511122	0.144048	1.42516	4.14141
	8277	4638	MYLK || myosin light chain kinase || 3q21	3.54373	0.9822	0.277165	1.97548	4.14141
	4674	23657	SLC7A11 || solute carrier family 7, (cationic amino acid transporter, y+ system) member 11 || 4q28-q32	3.54321	0.580533	0.163844	1.4954	4.14141
	13247	7422	VEGFA || vascular endothelial growth factor A || 6p12	3.53488	0.542233	0.153395	1.45623	4.14141
	3683	207063	DHRSX || dehydrogenase/reductase (SDR family) X-linked || Xp22.33; Yp11.2	3.53126	0.742767	0.21034	1.67338	4.14141
	12115	64093	SMOC1 || SPARC related modular calcium binding 1 || 14q24.2	3.52839	1.31667	0.373164	2.4909	4.14141
	16255	92241	RCSD1 || RCSD domain containing 1 || 1q22-q24	3.52682	0.36	0.102075	1.28343	4.14141
	15429	8543	LMO4 || LIM domain only 4 || 1p22.3	3.52574	0.676667	0.191922	1.59844	4.14141
	16329	92689	FAM114A1 || family with sequence similarity 114, member A1 || 4p14	3.52482	1.02667	0.291268	2.03731	4.14141
	6190	28986	MAGEH1 || melanoma antigen family H, 1 || Xp11.21	3.51912	1.60667	0.456553	3.04547	4.14141
	4213	23051	ZHX3 || zinc fingers and homeoboxes 3 || 20q12	3.51546	0.681667	0.193905	1.60399	4.14141
	12971	7056	THBD || thrombomodulin || 20p11.2	3.5146	0.884833	0.25176	1.84655	4.14141
	1118	112770	C1orf85 || chromosome 1 open reading frame 85 || 1q22	3.5025	0.59	0.168451	1.50525	4.14141
	6177	28971	C11orf67 || chromosome 11 open reading frame 67 || 11q14.1	3.49903	0.723333	0.206724	1.65099	4.14141
	11710	5997	RGS2 || regulator of G-protein signaling 2, 24kDa || 1q31	3.49745	2.1	0.600438	4.28709	4.14141
	10389	55593	OTUD5 || OTU domain containing 5 || Xp11.23	3.49587	0.736667	0.210725	1.66632	4.14141
	16454	9358	ITGBL1 || integrin, beta-like 1 (with EGF-like repeat domains) || 13q33	3.49475	0.465547	0.133213	1.38084	4.14141
	1151	11314	CD300A || CD300a molecule || 17q25.1	3.4937	0.811667	0.232323	1.75524	4.14141
	3358	1910	EDNRB || endothelin receptor type B || 13q22	3.489	0.578567	0.165826	1.49336	4.14141
	11861	6176	RPLP1 || ribosomal protein, large, P1 || 15q22	3.48772	0.588333	0.168687	1.50351	4.14141
	14184	80319	CXXC4 || CXXC finger 4 || 4q22-q24	3.48388	1.37	0.393239	2.58471	4.14141
	9914	54939	COMMD4 || COMM domain containing 4 || 15q24.2	3.48334	0.438867	0.12599	1.35554	4.14141
	2467	147650	NCRNA00085 || non-protein coding RNA 85 || 19q13.41	3.48172	0.88988	0.255586	1.85302	4.14141
	6445	29988	SLC2A8 || solute carrier family 2 (facilitated glucose transporter), member 8 || 9q33.3	3.48155	0.5233	0.150307	1.43724	4.14141
	13126	727	C5 || complement component 5 || 9q33-q34	3.47787	0.916667	0.263572	1.88775	4.14141
	16773	9663	LPIN2 || lipin 2 || 18p11.31	3.4721	0.4489	0.129288	1.365	4.14141
	11399	57716	PRX || periaxin || 19q13.13-q13.2	3.47099	0.706667	0.203592	1.63203	4.14141
	13272	7456	WIPF1 || WAS/WASL interacting protein family, member 1 || 2q31.1	3.4686	1.34983	0.389158	2.54883	4.14141
	12018	6374	CXCL5 || chemokine (C-X-C motif) ligand 5 || 4q12-q13	3.46216	0.79	0.228181	1.72907	4.14141
	15447	85458	DIXDC1 || DIX domain containing 1 || 11q23.1	3.46094	1.48333	0.428593	2.79594	4.14141
	13564	79068	FTO || fat mass and obesity associated || 16q12.2	3.45351	0.896667	0.259639	1.86176	4.14141
	9088	51451	LCMT1 || leucine carboxyl methyltransferase 1 || 16p12.3-p12.1	3.45227	0.538867	0.15609	1.45283	4.14141
	14625	83643	CCDC3 || coiled-coil domain containing 3 || 10p13	3.44607	1.32817	0.385415	2.51083	4.14141
	15603	8722	CTSF || cathepsin F || 11q13	3.44396	0.9332	0.270967	1.90951	4.14141
	5785	2812	GP1BB || glycoprotein Ib (platelet), beta polypeptide || 22q11.21-q11.23	3.4415	0.986667	0.286697	1.9816	4.14141
	6243	29099	COMMD9 || COMM domain containing 9 || 11p13	3.44147	0.873333	0.253767	1.83189	4.14141
	4432	23331	TTC28 || tetratricopeptide repeat domain 28 || 22q12.1	3.44058	0.966667	0.28096	1.95432	4.14141
	13837	79770	TXNDC15 || thioredoxin domain containing 15 || 5q31.1	3.4403	0.706667	0.205408	1.63203	4.14141
	2427	146853	C17orf50 || chromosome 17 open reading frame 50 || 17q12	3.43227	0.941383	0.274274	1.92037	4.14141
	4509	23433	RHOQ || ras homolog gene family, member Q || 2p21	3.4307	0.76	0.221529	1.69349	4.14141
	8904	51214	IGF2AS || insulin-like growth factor 2 antisense || 11p15.5	3.42656	1.42	0.41441	2.67586	4.14141
	414	10459	MAD2L2 || MAD2 mitotic arrest deficient-like 2 (yeast) || 1p36	3.42203	1.02	0.298068	2.02792	4.85273
	8881	51186	WBP5 || WW domain binding protein 5 || Xq22.2	3.41855	0.77	0.225241	1.70527	4.85273
	1586	122509	IFI27L1 || interferon, alpha-inducible protein 27-like 1 || 14q32.12	3.41755	0.46	0.134599	1.37554	4.85273
	11734	60314	C12orf10 || chromosome 12 open reading frame 10 || 12q13	3.41726	0.783333	0.229228	1.7211	4.85273
	357	10398	MYL9 || myosin, light chain 9, regulatory || 20q11.23	3.41677	0.645033	0.188785	1.56378	4.85273
	14197	80339	PNPLA3 || patatin-like phospholipase domain containing 3 || 22q13.31	3.41492	0.403333	0.118109	1.32256	4.85273
	13311	7515	XRCC1 || X-ray repair complementing defective repair in Chinese hamster cells 1 || 19q13.2	3.40926	0.6425	0.188457	1.56103	4.85273
	12410	6494	SIPA1 || signal-induced proliferation-associated 1 || 11q13	3.40606	0.86	0.252491	1.81504	4.85273
	7276	374291	NDUFS7 || NADH dehydrogenase (ubiquinone) Fe-S protein 7, 20kDa (NADH-coenzyme Q reductase) || 19p13.3	3.39647	0.6728	0.198088	1.59416	4.85273
	8376	475	ATOX1 || ATX1 antioxidant protein 1 homolog (yeast) || 5q32	3.38616	0.482233	0.142413	1.3969	4.85273
	4679	23671	TMEFF2 || transmembrane protein with EGF-like and two follistatin-like domains 2 || 2q32.3	3.38248	0.691667	0.204485	1.61515	4.85273
	11970	6320	CLEC11A || C-type lectin domain family 11, member A || 19q13.3	3.37991	1.20457	0.35639	2.30468	4.85273
	8226	4552	MTRR || 5-methyltetrahydrofolate-homocysteine methyltransferase reductase || 5p15.3-p15.2	3.37941	0.556667	0.164723	1.47087	4.85273
	11862	6181	RPLP2 || ribosomal protein, large, P2 || 11p15.5-p15.4	3.37714	0.644433	0.190822	1.56313	4.85273
	15314	8497	PPFIA4 || protein tyrosine phosphatase, receptor type, f polypeptide (PTPRF), interacting protein (liprin), alpha 4 || 1q32.1	3.37621	1.13333	0.335682	2.19365	4.85273
	12869	6909	TBX2 || T-box 2 || 17q23	3.3756	0.713333	0.21132	1.63959	4.85273
	2043	1351	COX8A || cytochrome c oxidase subunit 8A (ubiquitous) || 11q12-q13	3.37337	0.793333	0.235175	1.73307	4.85273
	5465	26750	RPS6KC1 || ribosomal protein S6 kinase, 52kDa, polypeptide 1 || 1q41	3.37206	0.596667	0.176944	1.51222	4.85273
	5258	26151	NAT9 || N-acetyltransferase 9 (GCN5-related, putative) || 17q25.1	3.37097	0.61	0.180957	1.52626	4.85273
	7737	400948	LOC400948 || similar to CG33774-PA || 2p23.3	3.36904	0.96	0.284948	1.94531	4.85273
	13210	7373	COL14A1 || collagen, type XIV, alpha 1 || 8q23	3.35834	0.548333	0.163275	1.4624	4.85273
	15149	84722	PSRC1 || proline/serine-rich coiled-coil 1 || 1p13.3	3.35766	1.15333	0.343493	2.22427	4.85273
	13636	79188	TMEM43 || transmembrane protein 43 || 3p25.1	3.35754	0.535	0.159343	1.44894	4.85273
	12619	6617	SNAPC1 || small nuclear RNA activating complex, polypeptide 1, 43kDa || 14q22	3.35738	0.818333	0.243742	1.76337	4.85273
	2362	1455	CSNK1G2 || casein kinase 1, gamma 2 || 19p13.3	3.35307	0.960667	0.286504	1.94621	4.85273
	11449	5784	PTPN14 || protein tyrosine phosphatase, non-receptor type 14 || 1q32.2	3.34956	0.833867	0.248948	1.78246	4.85273
	11132	57212	KIAA0495 || KIAA0495 || 1p36.32	3.34648	0.733333	0.219136	1.66248	4.85273
	4956	257236	CCDC96 || coiled-coil domain containing 96 || 4p16.1	3.34343	0.34721	0.103848	1.2721	4.85273
	13780	79698	ZMAT4 || zinc finger, matrin type 4 || 8p11.21	3.34067	1.14327	0.342227	2.20881	4.85273
	13565	79070	KDELC1 || KDEL (Lys-Asp-Glu-Leu) containing 1 || 13q33	3.33423	1.28333	0.384896	2.43401	4.85273
	7253	3717	JAK2 || Janus kinase 2 || 9p24	3.33311	1.01483	0.30447	2.02067	4.85273
	2557	149134	LOC149134 || hypothetical LOC149134 || 1q44	3.33114	0.636667	0.191126	1.55473	4.85273
	10514	55738	ARFGAP1 || ADP-ribosylation factor GTPase activating protein 1 || 20q13.33	3.32987	0.901667	0.270782	1.86822	4.85273
	16245	92162	TMEM88 || transmembrane protein 88 || 17p13.1	3.32807	0.533233	0.160223	1.44717	4.85273
	15283	84935	C13orf33 || chromosome 13 open reading frame 33 || 13q12.3	3.31925	1.91	0.575431	3.75809	4.85273
	3264	1793	DOCK1 || dedicator of cytokinesis 1 || 10q26.13-q26.3	3.3155	0.943333	0.284523	1.92297	4.85273
	13871	79812	MMRN2 || multimerin 2 || 10q23.2	3.31334	0.53	0.15996	1.44393	4.85273
	3149	169714	QSOX2 || quiescin Q6 sulfhydryl oxidase 2 || 9q34.3	3.31026	0.428	0.129295	1.34537	4.85273
	5216	26071	FAM127B || family with sequence similarity 127, member B || Xq26.3	3.30812	0.47	0.142075	1.38511	4.85273
	8402	4783	NFIL3 || nuclear factor, interleukin 3 regulated || 9q22	3.30534	0.593333	0.179507	1.50873	4.85273
	14437	81875	ISG20L2 || interferon stimulated exonuclease gene 20kDa-like 2 || 1q23.1	3.3038	0.333333	0.100894	1.25992	4.85273
Negative genes (490) DOWNREGULATED in SUM149 CD49f+/EpCAM-/low
	Row	Gene ID	Gene Name	Score(d)	Numerator(r)	Denominator(s+s0)	Fold Change	q-value(%)
	1245	114569	MAL2 || mal, T-cell differentiation protein 2 || 8q23	-31.7989	-4.90167	0.154146	0.0334543	0
	310	10331	B3GNT3 || UDP-GlcNAc:betaGal beta-1,3-N-acetylglucosaminyltransferase 3 || 19p13.1	-24.7535	-2.63167	0.106315	0.161358	0
	11524	58495	OVOL2 || ovo-like 2 (Drosophila) || 20pter-q11.23	-24.6667	-4.26667	0.172973	0.0519524	0
	1823	128218	TMEM125 || transmembrane protein 125 || 1p34.2	-17.5672	-4.57333	0.260334	0.0420039	0
	3847	2203	FBP1 || fructose-1,6-bisphosphatase 1 || 9q22.3	-17.0203	-3.78167	0.222185	0.0727118	0
	7841	4072	EPCAM || epithelial cell adhesion molecule || 2p21	-16.4242	-5.30833	0.323201	0.0252367	0
	4783	2527	FUT5 || fucosyltransferase 5 (alpha (1,3) fucosyltransferase) || 19p13.3	-15.6684	-2.45	0.156366	0.183011	0
	16279	92359	CRB3 || crumbs homolog 3 (Drosophila) || 19p13.3	-15.3301	-4.37667	0.285494	0.0481384	0
	13559	79056	PRRG4 || proline rich Gla (G-carboxyglutamic acid) 4 (transmembrane) || 11p13	-15.2225	-2.24	0.147151	0.211686	0
	11055	57111	RAB25 || RAB25, member RAS oncogene family || 1q22	-14.8072	-3.24333	0.219037	0.105599	0
	2405	146439	CCDC64B || coiled-coil domain containing 64B || 16p13.3	-14.5775	-4.02667	0.276225	0.0613554	0
	4781	2525	FUT3 || fucosyltransferase 3 (galactoside 3(4)-L-fucosyltransferase, Lewis blood group) || 19p13.3	-14.2208	-2.99667	0.210725	0.125289	0
	17055	9982	FGFBP1 || fibroblast growth factor binding protein 1 || 4p16-p15	-14.1162	-2.89333	0.204966	0.134592	0
	1503	118932	ANKRD22 || ankyrin repeat domain 22 || 10q23.31	-13.7567	-1.64267	0.119408	0.320264	0
	5546	27071	DAPP1 || dual adaptor of phosphotyrosine and 3-phosphoinositides || 4q25-q27	-13.6205	-2.49	0.182813	0.178006	0
	11182	57402	S100A14 || S100 calcium binding protein A14 || 1q21.3	-12.8167	-4.14	0.323015	0.0567199	0
	15965	9053	MAP7 || microtubule-associated protein 7 || 6q23.3	-12.7044	-2.61833	0.206096	0.162856	0
	14851	84189	SLITRK6 || SLIT and NTRK-like family, member 6 || 13q31.1	-12.674	-2.88667	0.227762	0.135216	0
	8283	4645	MYO5B || myosin VB || 18q21	-12.008	-3.31	0.27565	0.10083	0
	8691	50848	F11R || F11 receptor || 1q21.2-q21.3	-11.8044	-1.81	0.153333	0.285191	0
	10017	55057	AIM1L || absent in melanoma 1-like || 1p36.11	-11.7783	-1.69843	0.144201	0.308121	0
	10818	5652	PRSS8 || protease, serine, 8 || 16p11.2	-11.6862	-2.429	0.207852	0.185694	0
	9473	5357	PLS1 || plastin 1 || 3q23	-11.4019	-2.85333	0.25025	0.138376	0
	4235	23086	EXPH5 || exophilin 5 || 11q22.3	-11.2559	-2.49233	0.221425	0.177719	0
	5637	27237	ARHGEF16 || Rho guanine nucleotide exchange factor (GEF) 16 || 1p36.3	-10.9347	-2.22667	0.203634	0.213652	0
	6512	306	ANXA3 || annexin A3 || 4q13-q22	-10.741	-2.50333	0.233063	0.176369	0
	6244	291	SLC25A4 || solute carrier family 25 (mitochondrial carrier; adenine nucleotide translocator), member 4 || 4q35	-10.7309	-1.13	0.105304	0.456916	0
	16	1001	CDH3 || cadherin 3, type 1, P-cadherin (placental) || 16q22.1	-10.6636	-2.992	0.28058	0.125695	0
	4253	23108	RAP1GAP2 || RAP1 GTPase activating protein 2 || 17p13.3	-10.5862	-1.89313	0.178831	0.269223	0
	1763	126695	C1orf172 || chromosome 1 open reading frame 172 || 1p36.11	-10.5386	-3.295	0.312661	0.101884	0
	17062	999	CDH1 || cadherin 1, type 1, E-cadherin (epithelial) || 16q22.1	-10.2374	-4.83467	0.472254	0.0350445	0
	15199	84830	C6orf105 || chromosome 6 open reading frame 105 || 6p24.1	-10.1716	-2.32667	0.228742	0.199344	0
	10402	55612	FERMT1 || fermitin family homolog 1 (Drosophila) || 20p12.3	-10.1205	-1.70333	0.168305	0.307076	0
	13589	79098	C1orf116 || chromosome 1 open reading frame 116 || 1q32.1-q32.2	-9.99878	-2.61167	0.261198	0.16361	0
	594	10653	SPINT2 || serine peptidase inhibitor, Kunitz type, 2 || 19q13.1	-9.98663	-2.445	0.244827	0.183646	0
	11934	6279	S100A8 || S100 calcium binding protein A8 || 1q21	-9.81172	-2.21003	0.225244	0.216129	0
	14149	80237	ELL3 || elongation factor RNA polymerase II-like 3 || 15q15.3	-9.7942	-1.67833	0.17136	0.312443	0
	15180	84803	AGPAT9 || 1-acylglycerol-3-phosphate O-acyltransferase 9 || 4q21.23	-9.70776	-1.51667	0.156232	0.349492	0
	11669	595	CCND1 || cyclin D1 || 11q13	-9.51235	-1.37983	0.145057	0.384263	0
	8890	51196	PLCE1 || phospholipase C, epsilon 1 || 10q23	-9.47152	-1.56667	0.165408	0.337587	0
	1777	126969	SLC44A3 || solute carrier family 44, member 3 || 1p21.3	-9.18231	-2.09167	0.227793	0.234609	0
	3486	199964	TMEM61 || transmembrane protein 61 || 1p32.3	-8.98494	-1.2815	0.142628	0.411368	0
	41	10045	SH2D3A || SH2 domain containing 3A || 19p13.3	-8.97193	-2.67667	0.298338	0.156402	0
	10676	55930	MYO5C || myosin VC || 15q21	-8.91105	-2.5602	0.287306	0.169552	0
	7107	3557	IL1RN || interleukin 1 receptor antagonist || 2q14.2	-8.87909	-2.87	0.323231	0.136787	0
	10480	5570	PKIB || protein kinase (cAMP-dependent, catalytic) inhibitor beta || 6q22.31	-8.86029	-3.455	0.389942	0.0911888	0
	12703	6712	SPTBN2 || spectrin, beta, non-erythrocytic 2 || 11q13	-8.83921	-0.843333	0.0954082	0.557354	0
	3493	200058	FLJ23867 || hypothetical protein FLJ23867 || 1q25.2	-8.67489	-1.49333	0.172144	0.355191	0
	7488	3880	KRT19 || keratin 19 || 17q21.2	-8.65095	-3.04167	0.351599	0.121441	0
	11325	57619	SHROOM3 || shroom family member 3 || 4q21.1	-8.48853	-2.24567	0.264553	0.210856	0
	3825	220	ALDH1A3 || aldehyde dehydrogenase 1 family, member A3 || 15q26.3	-8.44506	-2.49767	0.295755	0.177063	0
	1568	121512	FGD4 || FYVE, RhoGEF and PH domain containing 4 || 12p11.21	-8.40391	-0.925833	0.110167	0.526376	0.48398
	5549	27075	TSPAN13 || tetraspanin 13 || 7p21.1	-8.33141	-1.78333	0.214049	0.290511	0.48398
	7453	3866	KRT15 || keratin 15 || 17q21.2	-8.32592	-1.86247	0.223695	0.275006	0.48398
	7636	3934	LCN2 || lipocalin 2 || 9q34	-8.30917	-2.4843	0.298983	0.178711	0.48398
	14448	8190	MIA || melanoma inhibitory activity || 19q13.32-q13.33	-8.2659	-1.91667	0.231876	0.264866	0.48398
	16291	92421	CHMP4C || chromatin modifying protein 4C || 8q21.13	-8.23429	-1.835	0.222849	0.280292	0.48398
	10325	55450	CAMK2N1 || calcium/calmodulin-dependent protein kinase II inhibitor 1 || 1p36.12	-8.22085	-2.09957	0.255395	0.233328	0.48398
	5104	25925	ZNF521 || zinc finger protein 521 || 18q11.2	-8.1153	-1.2454	0.153463	0.421791	0.48398
	13818	79745	CLIP4 || CAP-GLY domain containing linker protein family, member 4 || 2p23.2	-8.11314	-0.9189	0.113261	0.528912	0.48398
	991	11146	GLMN || glomulin, FKBP associated protein || 1p22.1	-8.07039	-1.135	0.140638	0.455335	0.48398
	10295	55359	STYK1 || serine/threonine/tyrosine kinase 1 || 12p13.2	-7.94968	-2.24333	0.282192	0.211198	0.48398
	93	101	ADAM8 || ADAM metallopeptidase domain 8 || 10q26.3	-7.94889	-1.19443	0.150264	0.436958	0.48398
	3236	1755	DMBT1 || deleted in malignant brain tumors 1 || 10q26.13	-7.9227	-1.23333	0.155671	0.425334	0.48398
	16385	93099	DMKN || dermokine || 19q13.12	-7.91869	-1.03777	0.131053	0.487081	0.48398
	8197	4486	MST1R || macrophage stimulating 1 receptor (c-met-related tyrosine kinase) || 3p21.3	-7.91254	-1.11167	0.140494	0.462759	0.48398
	13187	7345	UCHL1 || ubiquitin carboxyl-terminal esterase L1 (ubiquitin thiolesterase) || 4p14	-7.84936	-1.17667	0.149906	0.442372	0.48398
	11272	57549	IGSF9 || immunoglobulin superfamily, member 9 || 1q22-q23	-7.83911	-1.07333	0.13692	0.47522	0.48398
	6367	29887	SNX10 || sorting nexin 10 || 7p15.2	-7.83842	-2.02	0.257705	0.246558	0.48398
	12360	64802	NMNAT1 || nicotinamide nucleotide adenylyltransferase 1 || 1p32-p35	-7.82307	-0.955	0.122075	0.515842	0.48398
	7196	3655	ITGA6 || integrin, alpha 6 || 2q31.1	-7.81379	-1.85067	0.236846	0.277264	0.48398
	7148	360	AQP3 || aquaporin 3 (Gill blood group) || 9p13	-7.79897	-1.09557	0.140476	0.467952	0.48398
	11146	5724	PTAFR || platelet-activating factor receptor || 1p35-p34.3	-7.77522	-1.20833	0.155408	0.432768	0.48398
	3302	1830	DSG3 || desmoglein 3 (pemphigus vulgaris antigen) || 18q12.1-q12.2	-7.76389	-2.64667	0.340894	0.159689	0.48398
	9371	5268	SERPINB5 || serpin peptidase inhibitor, clade B (ovalbumin), member 5 || 18q21.3	-7.75877	-2.1488	0.276951	0.2255	0.48398
	14870	84222	TMEM191A || transmembrane protein 191A || 22q11.21	-7.72778	-0.89	0.115169	0.539614	0.48398
	10970	56971	CEACAM19 || carcinoembryonic antigen-related cell adhesion molecule 19 || 19q13.31	-7.692	-1.23667	0.160773	0.424352	0.48398
	9161	51561	IL23A || interleukin 23, alpha subunit p19 || 12q13.3	-7.67365	-2.61333	0.340559	0.163421	0.48398
	13067	7164	TPD52L1 || tumor protein D52-like 1 || 6q22-q23	-7.60053	-2.57667	0.339012	0.167628	0.48398
	260	10279	PRSS16 || protease, serine, 16 (thymus) || 6p21	-7.59682	-1.18553	0.156057	0.439662	0.48398
	2877	158584	FAAH2 || fatty acid amide hydrolase 2 || Xp11.21	-7.57995	-1.58333	0.208884	0.33371	0.48398
	7576	3898	LAD1 || ladinin 1 || 1q25.1-q32.3	-7.5732	-3.95267	0.521928	0.0645846	0.613617
	17033	9957	HS3ST1 || heparan sulfate (glucosamine) 3-O-sulfotransferase 1 || 4p16	-7.5027	-1.67	0.222587	0.314253	0.613617
	7671	3983	ABLIM1 || actin binding LIM protein 1 || 10q25	-7.4714	-1.36667	0.18292	0.387786	0.613617
	6903	340719	NANOS1 || nanos homolog 1 (Drosophila) || 10q26.11	-7.46277	-1.91667	0.256831	0.264866	0.613617
	15535	8645	KCNK5 || potassium channel, subfamily K, member 5 || 6p21	-7.43403	-1.42333	0.191462	0.37285	0.613617
	2482	147798	TMC4 || transmembrane channel-like 4 || 19q13.42	-7.42134	-2.1062	0.283803	0.232258	0.613617
	13265	7447	VSNL1 || visinin-like 1 || 2p24.3	-7.41307	-1.87	0.252257	0.273573	0.613617
	14264	8082	SSPN || sarcospan (Kras oncogene-associated gene) || 12p11.2	-7.40006	-0.916667	0.123873	0.529732	0.613617
	4703	23767	FLRT3 || fibronectin leucine rich transmembrane protein 3 || 20p11	-7.39421	-2.32667	0.314661	0.199344	0.613617
	12753	6768	ST14 || suppression of tumorigenicity 14 (colon carcinoma) || 11q24-q25	-7.32815	-2.98	0.406651	0.126745	0.613617
	360	1040	CDS1 || CDP-diacylglycerol synthase (phosphatidate cytidylyltransferase) 1 || 4q21.23	-7.29108	-2.39733	0.328803	0.189815	0.613617
	6188	28984	C13orf15 || chromosome 13 open reading frame 15 || 13q14.11	-7.28534	-1.26167	0.173179	0.417062	0.613617
	50	10053	AP1M2 || adaptor-related protein complex 1, mu 2 subunit || 19p13.2	-7.18593	-2.65667	0.369704	0.158586	0.613617
	7260	3728	JUP || junction plakoglobin || 17q21	-7.06661	-2.08573	0.295153	0.235576	0.613617
	12192	64284	RAB17 || RAB17, member RAS oncogene family || 2q37.3	-7.03905	-1.395	0.19818	0.380245	0.613617
	13418	7718	ZNF165 || zinc finger protein 165 || 6p21.3	-7.00012	-2.78667	0.398089	0.14492	0.613617
	2641	150864	FAM117B || family with sequence similarity 117, member B || 2q33.2	-6.85297	-0.976667	0.142517	0.508152	0.613617
	10779	56262	LRRC8A || leucine rich repeat containing 8 family, member A || 9q34.11	-6.77382	-1.2235	0.180622	0.428243	0.613617
	3944	222171	PRR15 || proline rich 15 || 7p14.3	-6.7249	-1.96	0.291454	0.257028	0.613617
	11645	59336	PRDM13 || PR domain containing 13 || 6q16-q21	-6.66832	-1.20333	0.180455	0.434271	0.613617
	1743	1263	PLK3 || polo-like kinase 3 (Drosophila) || 1p34.1	-6.64204	-0.88	0.132489	0.543367	0.613617
	3736	2150	F2RL1 || coagulation factor II (thrombin) receptor-like 1 || 5q13	-6.6151	-1.77613	0.268497	0.291965	0.656609
	16359	9289	GPR56 || G protein-coupled receptor 56 || 16q12.2-q21	-6.55354	-1.83517	0.280027	0.280259	0.656609
	14005	79977	GRHL2 || grainyhead-like 2 (Drosophila) || 8q22.3	-6.5371	-2.64933	0.405277	0.159394	0.656609
	8284	4646	MYO6 || myosin VI || 6q13	-6.45231	-1.27673	0.197872	0.412729	0.656609
	7445	3854	KRT6B || keratin 6B || 12q12-q13	-6.44239	-2.0821	0.323188	0.23617	0.656609
	10010	55040	EPN3 || epsin 3 || 17q21.33	-6.44136	-2.1215	0.329356	0.229808	0.656609
	7740	400987	LOC400987 || similar to ankyrin repeat domain 36 || 2q11.2	-6.38314	-0.736667	0.115408	0.600124	0.772192
	13981	79944	L2HGDH || L-2-hydroxyglutarate dehydrogenase || 14q21.3	-6.34235	-1.06	0.16713	0.479632	0.772192
	12654	6653	SORL1 || sortilin-related receptor, L(DLR class) A repeats-containing || 11q23.2-q24.2	-6.27559	-2.57333	0.410055	0.168016	0.772192
	16075	9118	INA || internexin neuronal intermediate filament protein, alpha || 10q24.33	-6.27268	-0.905	0.144276	0.534033	0.772192
	11241	57509	MTUS1 || microtubule associated tumor suppressor 1 || 8p22	-6.25617	-1.327	0.212111	0.398596	0.772192
	8523	493	ATP2B4 || ATPase, Ca++ transporting, plasma membrane 4 || 1q32.1	-6.23398	-0.953333	0.152925	0.516438	0.772192
	13982	79946	C10orf95 || chromosome 10 open reading frame 95 || 10q24.32	-6.20966	-0.876667	0.141178	0.544624	0.772192
	13214	7378	UPP1 || uridine phosphorylase 1 || 7p12.3	-6.1689	-1.69903	0.275419	0.307992	0.772192
	10941	56938	ARNTL2 || aryl hydrocarbon receptor nuclear translocator-like 2 || 12p12.2-p11.2	-6.15506	-1.46667	0.238286	0.361817	0.772192
	2717	1525	CXADR || coxsackie virus and adenovirus receptor || 21q21.1	-6.14954	-2.086	0.339212	0.235533	0.772192
	7608	3910	LAMA4 || laminin, alpha 4 || 6q21	-6.14736	-1.47667	0.240211	0.359318	0.772192
	1567	121506	ERP27 || endoplasmic reticulum protein 27 || 12p12.3	-6.14302	-2.03667	0.331542	0.243726	0.772192
	5466	26751	SH3YL1 || SH3 domain containing, Ysc84-like 1 (S. cerevisiae) || 2p25.3	-6.13665	-2.1844	0.35596	0.220004	0.772192
	7505	388341	C17orf76 || chromosome 17 open reading frame 76 || 17p11.2	-6.09671	-1.42667	0.234006	0.371989	0.872146
	7229	3691	ITGB4 || integrin, beta 4 || 17q25	-6.03329	-2.02877	0.336262	0.245064	0.872146
	13610	79152	FA2H || fatty acid 2-hydroxylase || 16q23	-6.03269	-1.05333	0.174604	0.481854	0.872146
	11597	590	BCHE || butyrylcholinesterase || 3q26.1-q26.2	-6.02447	-1.39333	0.231279	0.380684	0.872146
	4188	23022	PALLD || palladin, cytoskeletal associated protein || 4q32.3	-5.99834	-1.09337	0.182278	0.468666	0.872146
	237	10253	SPRY2 || sprouty homolog 2 (Drosophila) || 13q31.1	-5.95846	-1.02167	0.171465	0.492547	0.872146
	2558	149175	MANEAL || mannosidase, endo-alpha-like || 1p34.3	-5.92811	-1.545	0.260623	0.342696	0.872146
	7448	3857	KRT9 || keratin 9 || 17q21.1-q21.2	-5.91271	-1.84467	0.311983	0.27842	0.872146
	7537	3889	KRT83 || keratin 83 || 12q13	-5.87864	-1.87333	0.318668	0.272942	1.23829
	13833	79762	C1orf115 || chromosome 1 open reading frame 115 || 1q41	-5.86414	-0.691667	0.117948	0.619138	1.23829
	13990	79956	ERMP1 || endoplasmic reticulum metallopeptidase 1 || 9p24	-5.86201	-1.12333	0.191629	0.459032	1.23829
	14585	83543	AIF1L || allograft inflammatory factor 1-like || 9q34.13-q34.3	-5.83135	-1.46683	0.251543	0.361776	1.23829
	9872	54892	NCAPG2 || non-SMC condensin II complex, subunit G2 || 7q36.3	-5.82431	-0.9	0.154525	0.535887	1.23829
	7935	4168	MCF2 || MCF.2 cell line derived transforming sequence || Xq27	-5.81669	-1.9697	0.338629	0.255306	1.23829
	15491	858	CAV2 || caveolin 2 || 7q31.1	-5.79156	-1.89913	0.327914	0.268104	1.23829
	12626	6624	FSCN1 || fascin homolog 1, actin-bundling protein (Strongylocentrotus purpuratus) || 7p22	-5.78589	-0.943333	0.16304	0.52003	1.23829
	13955	79912	PYROXD1 || pyridine nucleotide-disulphide oxidoreductase domain 1 || 12p12.1	-5.78274	-1.03167	0.178404	0.489145	1.23829
	1783	1272	CNTN1 || contactin 1 || 12q11-q12	-5.77314	-2.80667	0.48616	0.142925	1.23829
	4354	23231	SEL1L3 || sel-1 suppressor of lin-12-like 3 (C. elegans) || 4p15.2	-5.76973	-1.67667	0.290597	0.312805	1.23829
	4504	23428	SLC7A8 || solute carrier family 7 (amino acid transporter, L-type), member 8 || 14q11.2	-5.65209	-1.75833	0.311094	0.295589	1.47652
	2646	151009	LOC151009 || hypothetical LOC151009 || 2q13	-5.64903	-1.95957	0.346885	0.257106	1.47652
	7502	388308	LOC388308 || similar to Brain-type organic cation transporter (Solute carrier family 22, member 17) || 16q24.3	-5.64871	-1.45	0.256696	0.366021	1.47652
	10838	56649	TMPRSS4 || transmembrane protease, serine 4 || 11q23.3	-5.59655	-1.19333	0.213227	0.437291	1.47652
	11212	57464	FAM40B || family with sequence similarity 40, member B || 7q32.1	-5.56214	-1.59833	0.28736	0.330258	1.47652
	11459	5792	PTPRF || protein tyrosine phosphatase, receptor type, F || 1p34	-5.51987	-1.02767	0.186176	0.490503	1.47652
	9487	5366	PMAIP1 || phorbol-12-myristate-13-acetate-induced protein 1 || 18q21.32	-5.51948	-0.524453	0.0950186	0.695222	1.47652
	2083	1366	CLDN7 || claudin 7 || 17p13	-5.49711	-1.50333	0.273477	0.352737	1.47652
	5574	27111	SDCBP2 || syndecan binding protein (syntenin) 2 || 20p13	-5.46984	-0.706667	0.129193	0.612734	1.47652
	575	10631	POSTN || periostin, osteoblast specific factor || 13q13.3	-5.45427	-0.853333	0.156452	0.553504	1.47652
	5557	2709	GJB5 || gap junction protein, beta 5, 31.1kDa || 1p35.1	-5.45206	-3.71067	0.680599	0.0763797	1.47652
	10044	55092	TMEM51 || transmembrane protein 51 || 1p36.21	-5.44695	-0.733333	0.134632	0.601513	1.47652
	13777	79695	GALNT12 || UDP-N-acetyl-alpha-D-galactosamine:polypeptide N-acetylgalactosaminyltransferase 12 (GalNAc-T12) || 9q22.33	-5.42653	-1.31	0.241407	0.403321	1.47652
	13276	7462	LAT2 || linker for activation of T cells family, member 2 || 7q11.23	-5.42639	-1.7	0.313284	0.307786	1.47652
	8245	4602	MYB || v-myb myeloblastosis viral oncogene homolog (avian) || 6q22-q23	-5.40943	-2.56833	0.474788	0.168599	1.47652
	2102	137695	TMEM68 || transmembrane protein 68 || 8q12.1	-5.40342	-0.61	0.112892	0.655197	1.47652
	2530	148534	TMEM56 || transmembrane protein 56 || 1p21.3	-5.38468	-2.56833	0.47697	0.168599	1.58771
	11131	57211	GPR126 || G protein-coupled receptor 126 || 6q24.1	-5.37336	-1.26903	0.236171	0.414938	1.58771
	14425	81849	ST6GALNAC5 || ST6 (alpha-N-acetyl-neuraminyl-2,3-beta-galactosyl-1,3)-N-acetylgalactosaminide alpha-2,6-sialyltransferase 5 || 1p31.1	-5.36488	-2.04613	0.381394	0.242132	1.58771
	403	10447	FAM3C || family with sequence similarity 3, member C || 7q31	-5.3545	-1.04333	0.194852	0.485205	1.58771
	15687	8821	INPP4B || inositol polyphosphate-4-phosphatase, type II, 105kDa || 4q31.21	-5.34864	-0.8594	0.160676	0.551182	1.58771
	7603	3909	LAMA3 || laminin, alpha 3 || 18q11.2	-5.34612	-1.58167	0.295853	0.334096	1.58771
	1031	11187	PKP3 || plakophilin 3 || 11p15	-5.34375	-1.23333	0.230799	0.425334	1.58771
	7434	3841	KPNA5 || karyopherin alpha 5 (importin alpha 6) || 6q22.1	-5.32775	-0.902933	0.169477	0.534798	1.58771
	13542	79025	C20orf195 || chromosome 20 open reading frame 195 || 20q13.33	-5.31507	-1.84667	0.34744	0.278034	1.58771
	16681	956	ENTPD3 || ectonucleoside triphosphate diphosphohydrolase 3 || 3p21.3	-5.31236	-1.64513	0.309681	0.319717	1.58771
	15619	8739	HRK || harakiri, BCL2 interacting protein (contains only BH3 domain) || 12q24.22	-5.3093	-0.756667	0.142517	0.591862	1.58771
	12158	6418	SET || SET nuclear oncogene || 9q34	-5.29578	-0.811667	0.153267	0.569723	1.58771
	14348	81561	C2orf31 || chromosome 2 open reading frame 31 || 2q34	-5.28262	-0.875733	0.165776	0.544977	1.58771
	3193	171392	ZNF675 || zinc finger protein 675 || 19p12	-5.27826	-0.605	0.114621	0.657471	1.58771
	7619	3918	LAMC2 || laminin, gamma 2 || 1q25-q31	-5.27682	-1.32887	0.251831	0.398081	1.58771
	13654	79365	BHLHE41 || basic helix-loop-helix family, member e41 || 12p11.23-p12.1	-5.26531	-1.72	0.326667	0.303549	1.58771
	16617	949	SCARB1 || scavenger receptor class B, member 1 || 12q24.31	-5.25474	-0.736653	0.140188	0.60013	1.58771
	2080	1364	CLDN4 || claudin 4 || 7q11.23	-5.24861	-1.87657	0.357536	0.272331	1.58771
	12319	64757	MOSC1 || MOCO sulphurase C-terminal domain containing 1 || 1q41	-5.24681	-1.20337	0.229352	0.434261	1.58771
	9832	54845	ESRP1 || epithelial splicing regulatory protein 1 || 8q22.1	-5.24031	-2.70667	0.516509	0.153184	1.58771
	13501	7869	SEMA3B || sema domain, immunoglobulin domain (Ig), short basic domain, secreted, (semaphorin) 3B || 3p21.3	-5.23943	-1.82167	0.347684	0.282894	1.58771
	12242	64417	C5orf28 || chromosome 5 open reading frame 28 || 5p12	-5.22887	-0.966667	0.184871	0.511687	1.58771
	7174	3624	INHBA || inhibin, beta A || 7p15-p13	-5.21373	-1.69167	0.324464	0.309569	1.58771
	3524	200634	KRTCAP3 || keratinocyte associated protein 3 || 2p23.3	-5.21247	-1.45163	0.278493	0.365607	1.58771
	5816	282991	BLOC1S2 || biogenesis of lysosomal organelles complex-1, subunit 2 || 10q24.31	-5.21169	-0.525	0.100735	0.694959	1.58771
	10334	55500	ETNK1 || ethanolamine kinase 1 || 12p12.1	-5.20941	-0.813333	0.156128	0.569066	1.58771
	3507	200316	APOBEC3F || apolipoprotein B mRNA editing enzyme, catalytic polypeptide-like 3F || 22q13.1	-5.19162	-1.08667	0.209312	0.470848	1.58771
	2997	162972	ZNF550 || zinc finger protein 550 || 19q13.43	-5.18048	-0.563333	0.108742	0.676737	1.58771
	9290	51765	MST4 || serine/threonine protein kinase MST4 || Xq26.2	-5.15915	-1.53667	0.297853	0.344681	1.58771
	1422	116843	C6orf192 || chromosome 6 open reading frame 192 || 6q22.3-q23.3	-5.14788	-0.993333	0.19296	0.502316	1.58771
	3008	163071	ZNF114 || zinc finger protein 114 || 19q13.33	-5.13594	-1.79853	0.350186	0.287467	1.58771
	10264	55326	AGPAT5 || 1-acylglycerol-3-phosphate O-acyltransferase 5 (lysophosphatidic acid acyltransferase, epsilon) || 8p23.1	-5.13152	-0.626667	0.122121	0.647671	1.58771
	15607	8726	EED || embryonic ectoderm development || 11q14.2-q22.3	-5.09682	-0.75	0.147151	0.594604	1.58771
	2656	151195	CCNYL1 || cyclin Y-like 1 || 2q33.3	-5.09331	-0.976667	0.191755	0.508152	1.80856
	1373	116039	OSR2 || odd-skipped related 2 (Drosophila) || 8q22.2	-5.09084	-1.20667	0.237027	0.433269	1.80856
	15288	84940	CORO6 || coronin 6 || 17q11.2	-5.08304	-0.986667	0.19411	0.504642	1.80856
	13021	7108	TM7SF2 || transmembrane 7 superfamily member 2 || 11q13	-5.06666	-1.02333	0.201974	0.491978	1.80856
	2819	1573	CYP2J2 || cytochrome P450, family 2, subfamily J, polypeptide 2 || 1p31.3-p31.2	-5.05525	-0.825	0.163197	0.564482	1.80856
	11347	57648	KIAA1522 || KIAA1522 || 1p35.1	-5.05231	-1.6335	0.323317	0.322305	1.80856
	8872	51175	TUBE1 || tubulin, epsilon 1 || 6q21	-5.01339	-0.78	0.155583	0.582367	1.80856
	11935	6280	S100A9 || S100 calcium binding protein A9 || 1q21	-5.01034	-1.36883	0.273202	0.387204	1.80856
	14077	80117	ARL14 || ADP-ribosylation factor-like 14 || 3q25.33	-5.00689	-3.28333	0.655763	0.102711	1.80856
	9260	51719	CAB39 || calcium binding protein 39 || 2q37.1	-4.99442	-0.656667	0.13148	0.634342	1.80856
	1740	126295	ZNF57 || zinc finger protein 57 || 19p13.3	-4.9936	-0.853333	0.170885	0.553504	1.80856
	1210	113730	KLHDC7B || kelch domain containing 7B || 22q13.33	-4.99063	-1.46533	0.293617	0.362152	1.80856
	2727	1528	CYB5A || cytochrome b5 type A (microsomal) || 18q23	-4.97891	-0.814167	0.163523	0.568737	1.80856
	2617	150371	#N/A	-4.94524	-1.84	0.372075	0.279322	1.80856
	14731	83931	STK40 || serine/threonine kinase 40 || 1p34.3	-4.92788	-1.2	0.243512	0.435275	1.80856
	9418	5318	PKP2 || plakophilin 2 || 12p11	-4.87504	-1.14833	0.235553	0.451146	1.80856
	3578	201895	C4orf34 || chromosome 4 open reading frame 34 || 4p14	-4.86275	-1.02333	0.210443	0.491978	1.80856
	12392	6489	ST8SIA1 || ST8 alpha-N-acetyl-neuraminide alpha-2,8-sialyltransferase 1 || 12p12.1-p11.2	-4.86176	-1.14	0.234483	0.45376	1.80856
	9716	54602	NDFIP2 || Nedd4 family interacting protein 2 || 13q31.1	-4.84325	-1.05333	0.217485	0.481854	1.95628
	14436	81873	ARPC5L || actin related protein 2/3 complex, subunit 5-like || 9q33.3	-4.83444	-0.713333	0.147553	0.609909	1.95628
	335	10371	SEMA3A || sema domain, immunoglobulin domain (Ig), short basic domain, secreted, (semaphorin) 3A || 7p12.1	-4.82825	-1.64333	0.340358	0.320116	1.95628
	11593	58985	IL22RA1 || interleukin 22 receptor, alpha 1 || 1p36.11	-4.81837	-0.922767	0.19151	0.527496	1.95628
	13066	7163	TPD52 || tumor protein D52 || 8q21	-4.80816	-1.25213	0.260418	0.419827	1.95628
	4349	23227	MAST4 || microtubule associated serine/threonine kinase family member 4 || 5q12.3	-4.80092	-1.12223	0.233754	0.459382	1.95628
	14215	805	CALM2 || calmodulin 2 (phosphorylase kinase, delta) || 2p21	-4.79941	-0.693333	0.144462	0.618423	1.95628
	15996	90701	SEC11C || SEC11 homolog C (S. cerevisiae) || 18q21.32	-4.79645	-0.746667	0.155671	0.595979	1.95628
	9465	5349	FXYD3 || FXYD domain containing ion transport regulator 3 || 19q13.12	-4.79496	-2.64283	0.551169	0.160113	1.95628
	8424	481	ATP1B1 || ATPase, Na+/K+ transporting, beta 1 polypeptide || 1q24	-4.78928	-1.23667	0.258216	0.424352	1.95628
	12199	64318	NOC3L || nucleolar complex associated 3 homolog (S. cerevisiae) || 10q23.33	-4.785	-0.993333	0.207593	0.502316	1.95628
	2750	153562	MARVELD2 || MARVEL domain containing 2 || 5q13.2	-4.77993	-1.58167	0.330897	0.334096	1.95628
	3108	167153	PAPD4 || PAP associated domain containing 4 || 5q14.1	-4.77413	-0.706667	0.14802	0.612734	1.95628
	5783	2810	SFN || stratifin || 1p36.11	-4.77274	-1.30167	0.27273	0.405657	1.95628
	12021	638	BIK || BCL2-interacting killer (apoptosis-inducing) || 22q13.31	-4.76542	-1.48833	0.312319	0.356424	1.95628
	4314	23189	KANK1 || KN motif and ankyrin repeat domains 1 || 9p24.3	-4.76535	-1.29	0.270704	0.408951	1.95628
	5711	27350	APOBEC3C || apolipoprotein B mRNA editing enzyme, catalytic polypeptide-like 3C || 22q13.1	-4.75854	-0.713333	0.149906	0.609909	1.95628
	2435	147	ADRA1B || adrenergic, alpha-1B-, receptor || 5q23-q32	-4.73995	-1.33833	0.282352	0.395477	1.95628
	13835	79767	ELMO3 || engulfment and cell motility 3 || 16q22.1	-4.73588	-0.826667	0.174554	0.56383	1.95628
	121	10131	TRAP1 || TNF receptor-associated protein 1 || 16p13.3	-4.71654	-0.981667	0.208133	0.506394	1.95628
	10242	55299	BRIX1 || BRX1, biogenesis of ribosomes, homolog (S. cerevisiae) || 5p13.2	-4.712	-1.09833	0.233093	0.467056	1.95628
	11106	57176	VARS2 || valyl-tRNA synthetase 2, mitochondrial (putative) || 6p21.33	-4.69658	-0.701667	0.149399	0.614861	1.95628
	11646	59338	PLEKHA1 || pleckstrin homology domain containing, family A (phosphoinositide binding specific) member 1 || 10q26.13	-4.69456	-0.7619	0.162294	0.589719	1.95628
	11097	57162	PELI1 || pellino homolog 1 (Drosophila) || 2p13.3	-4.68524	-0.79	0.168615	0.578344	1.95628
	15728	8864	PER2 || period homolog 2 (Drosophila) || 2q37.3	-4.68491	-1.155	0.246536	0.449066	1.95628
	7570	3897	L1CAM || L1 cell adhesion molecule || Xq28	-4.68348	-0.843333	0.180066	0.557354	1.95628
	16919	9824	ARHGAP11A || Rho GTPase activating protein 11A || 15q13.2	-4.68226	-0.642213	0.137159	0.640729	1.95628
	7781	4023	LPL || lipoprotein lipase || 8p22	-4.67272	-1.82133	0.38978	0.282959	1.95628
	10282	55342	STRBP || spermatid perinuclear RNA binding protein || 9q33.3	-4.65577	-1	0.214787	0.5	1.95628
	11607	59084	ENPP5 || ectonucleotide pyrophosphatase/phosphodiesterase 5 (putative function) || 6p21.1-p11.2	-4.6551	-1.93167	0.414957	0.262126	1.95628
	15297	84951	TNS4 || tensin 4 || 17q21.2	-4.64857	-0.78	0.167794	0.582367	1.95628
	2628	150590	C2orf15 || chromosome 2 open reading frame 15 || 2q11.2	-4.64056	-1.81333	0.390757	0.284533	1.95628
	3607	202915	TMEM184A || transmembrane protein 184A || 7p22.3	-4.6331	-1.20167	0.259365	0.434773	1.95628
	16203	91894	C11orf52 || chromosome 11 open reading frame 52 || 11q23.1	-4.62492	-1.19	0.257302	0.438303	1.95628
	14354	81569	ACTL8 || actin-like 8 || 1p36.2-p35	-4.62311	-1.42	0.307152	0.373712	1.95628
	10171	55227	LRRC1 || leucine rich repeat containing 1 || 6p12.1	-4.61658	-1.23	0.266431	0.426317	1.95628
	2316	144165	PRICKLE1 || prickle homolog 1 (Drosophila) || 12q12	-4.61051	-1.79333	0.388966	0.288505	1.95628
	5950	284348	LYPD5 || LY6/PLAUR domain containing 5 || 19q13.31	-4.60816	-0.966667	0.209773	0.511687	2.25791
	4631	23592	LEMD3 || LEM domain containing 3 || 12q14	-4.5903	-0.588333	0.128169	0.665111	2.25791
	3300	1829	DSG2 || desmoglein 2 || 18q12.1	-4.58975	-1.42677	0.310859	0.371964	2.25791
	14664	83737	ITCH || itchy E3 ubiquitin protein ligase homolog (mouse) || 20q11.22-q11.23	-4.58762	-0.731667	0.159487	0.602208	2.25791
	6151	2886	GRB7 || growth factor receptor-bound protein 7 || 17q12	-4.58211	-1.105	0.241155	0.464902	2.25791
	8802	51095	TRNT1 || tRNA nucleotidyl transferase, CCA-adding, 1 || 3p25.1	-4.58043	-0.706667	0.15428	0.612734	2.25791
	6183	28978	TMEM14A || transmembrane protein 14A || 6p12.2	-4.56792	-1.02333	0.224026	0.491978	2.25791
	12172	6422	SFRP1 || secreted frizzled-related protein 1 || 8p12-p11.1	-4.56354	-1.30667	0.286327	0.404254	2.25791
	15289	84941	HSH2D || hematopoietic SH2 domain containing || 19p13.12	-4.56274	-2.12333	0.465364	0.229516	2.25791
	2594	1500	CTNND1 || catenin (cadherin-associated protein), delta 1 || 11q11	-4.55728	-0.674167	0.147932	0.626694	2.25791
	16430	934	CD24 || CD24 molecule || 6q21	-4.54692	-1.42418	0.313219	0.372631	2.25791
	13227	7398	USP1 || ubiquitin specific peptidase 1 || 1p31.3	-4.5427	-1.11333	0.245082	0.462225	2.25791
	14723	839	CASP6 || caspase 6, apoptosis-related cysteine peptidase || 4q25	-4.53759	-0.879167	0.193752	0.543681	2.25791
	9721	54621	VSIG10 || V-set and immunoglobulin domain containing 10 || 12q24.23	-4.5358	-0.733333	0.161677	0.601513	2.25791
	13018	7105	TSPAN6 || tetraspanin 6 || Xq22	-4.52736	-0.568333	0.125533	0.674395	2.25791
	9616	54438	GFOD1 || glucose-fructose oxidoreductase domain containing 1 || 6pter-p22.1	-4.52694	-1.40667	0.310732	0.377182	2.25791
	3124	168002	DACT2 || dapper, antagonist of beta-catenin, homolog 2 (Xenopus laevis) || 6q27	-4.52052	-1.04333	0.230799	0.485205	2.25791
	8396	4778	NFE2 || nuclear factor (erythroid-derived 2), 45kDa || 12q13	-4.51784	-1.65333	0.365956	0.317905	2.25791
	3075	165679	C3orf57 || chromosome 3 open reading frame 57 || 3q26.1	-4.51651	-1.27333	0.281929	0.413703	2.25791
	16534	9411	ARHGAP29 || Rho GTPase activating protein 29 || 1p22.1-p21.3	-4.51517	-0.659443	0.146051	0.633123	2.25791
	12098	64065	PERP || PERP, TP53 apoptosis effector || 6q24	-4.4973	-0.551667	0.122666	0.682232	2.25791
	8002	4261	CIITA || class II, major histocompatibility complex, transactivator || 16p13	-4.49158	-1.76887	0.393818	0.293439	2.25791
	12475	6513	SLC2A1 || solute carrier family 2 (facilitated glucose transporter), member 1 || 1p35-p31.3	-4.48749	-1	0.222842	0.5	2.25791
	14850	84188	FAR1 || fatty acyl CoA reductase 1 || 11p15.2	-4.48087	-1.30813	0.291937	0.403843	2.25791
	803	10929	SFRS2B || splicing factor, arginine/serine-rich 2B || 11q22	-4.45635	-0.735	0.164933	0.600818	2.25791
	6618	3169	FOXA1 || forkhead box A1 || 14q12-q13	-4.45607	-1.915	0.429751	0.265172	2.25791
	13471	780	DDR1 || discoidin domain receptor tyrosine kinase 1 || 6p21.3	-4.45535	-1.731	0.388521	0.301243	2.25791
	13536	79017	GGCT || gamma-glutamyl cyclotransferase || 7p15-p14	-4.44898	-0.726667	0.163333	0.604299	2.25791
	7744	401015	LOC401015 || similar to RIKEN cDNA 5830415L20 || 2q24.1	-4.4441	-1.08333	0.243769	0.471937	2.25791
	863	11001	SLC27A2 || solute carrier family 27 (fatty acid transporter), member 2 || 15q21.2	-4.44351	-1.76333	0.396833	0.294567	2.25791
	14189	80326	WNT10A || wingless-type MMTV integration site family, member 10A || 2q35	-4.44301	-1.65277	0.371992	0.31803	2.25791
	16198	91862	MARVELD3 || MARVEL domain containing 3 || 16q22.2	-4.40855	-1.405	0.318699	0.377618	2.25791
	4918	2564	GABRE || gamma-aminobutyric acid (GABA) A receptor, epsilon || Xq28	-4.4037	-0.78	0.177124	0.582367	2.25791
	10406	55617	TASP1 || taspase, threonine aspartase, 1 || 20p12.1	-4.3995	-0.743333	0.168959	0.597358	2.25791
	6097	286077	FAM83H || family with sequence similarity 83, member H || 8q24.3	-4.3943	-1.04217	0.237163	0.485598	2.25791
	9071	51429	SNX9 || sorting nexin 9 || 6q25.1-q26	-4.3939	-0.821667	0.187002	0.565788	2.25791
	1264	114793	FMNL2 || formin-like 2 || 2q23.3	-4.38137	-0.755567	0.17245	0.592314	2.25791
	842	10974	C10orf116 || chromosome 10 open reading frame 116 || 10q23.2	-4.37866	-1.10833	0.253122	0.46383	2.25791
	1111	11274	USP18 || ubiquitin specific peptidase 18 || 22q11.21	-4.37283	-0.658333	0.150551	0.63361	2.25791
	1386	116154	PHACTR3 || phosphatase and actin regulator 3 || 20q13.32-q13.33	-4.36779	-1.58667	0.363266	0.33294	2.25791
	1506	119	ADD2 || adducin 2 (beta) || 2p14-p13	-4.36723	-0.947747	0.217013	0.518442	2.25791
	1333	115353	LRRC42 || leucine rich repeat containing 42 || 1p33-p32.1	-4.36615	-0.625	0.143147	0.64842	2.25791
	8695	50855	PARD6A || par-6 partitioning defective 6 homolog alpha (C. elegans) || 16q22.1	-4.36549	-0.845	0.193564	0.556711	2.25791
	9336	5217	PFN2 || profilin 2 || 3q25.1-q25.2	-4.36398	-0.7189	0.164735	0.607561	2.25791
	15526	8634	RTCD1 || RNA terminal phosphate cyclase domain 1 || 1p21.2	-4.35749	-0.678333	0.155671	0.624887	2.53643
	3546	2012	EMP1 || epithelial membrane protein 1 || 12p12.3	-4.35336	-0.9985	0.229363	0.50052	2.53643
	13118	7260	TSSC1 || tumor suppressing subtransferable candidate 1 || 2p25.3	-4.34045	-0.49	0.112892	0.712025	2.53643
	13914	79861	TUBAL3 || tubulin, alpha-like 3 || 10p15.1	-4.3357	-1.1302	0.260673	0.456852	2.53643
	14045	80032	ZNF556 || zinc finger protein 556 || 19p13.3	-4.33474	-0.991667	0.228772	0.502896	2.53643
	12103	64073	C19orf33 || chromosome 19 open reading frame 33 || 19q13.2	-4.32473	-0.551133	0.127438	0.682484	2.53643
	16060	9110	MTMR4 || myotubularin related protein 4 || 17q22-q23	-4.31452	-0.753333	0.174604	0.593231	2.53643
	5390	26504	CNNM4 || cyclin M4 || 2q11	-4.31037	-1.3	0.301598	0.406126	2.53643
	16884	9783	RIMS3 || regulating synaptic membrane exocytosis 3 || 1pter-p22.2	-4.30707	-0.856667	0.198898	0.552227	2.53643
	4844	254427	C10orf47 || chromosome 10 open reading frame 47 || 10p14	-4.30177	-1.03333	0.240211	0.48858	2.53643
	7443	3852	KRT5 || keratin 5 || 12q12-q13	-4.28422	-1.17333	0.273873	0.443396	2.53643
	7060	3508	IGHMBP2 || immunoglobulin mu binding protein 2 || 11q13.3	-4.27265	-0.566667	0.132627	0.675175	2.53643
	9025	51361	HOOK1 || hook homolog 1 (Drosophila) || 1p32.1	-4.27083	-1.65333	0.387122	0.317905	2.53643
	6987	346157	ZNF391 || zinc finger protein 391 || 6p22.1	-4.26864	-0.479067	0.112229	0.717442	2.53643
	13968	79929	MAP6D1 || MAP6 domain containing 1 || 3q27.1	-4.26158	-0.435	0.102075	0.739694	2.53643
	9740	54682	MANSC1 || MANSC domain containing 1 || 12p13.2	-4.25295	-1.23793	0.291076	0.42398	2.53643
	7558	389337	ARHGEF37 || Rho guanine nucleotide exchange factor (GEF) 37 || 5q32	-4.24215	-0.985	0.232194	0.505226	2.53643
	6558	309	ANXA6 || annexin A6 || 5q32-q34	-4.239	-1.1632	0.274405	0.446521	2.53643
	1906	130340	AP1S3 || adaptor-related protein complex 1, sigma 3 subunit || 2q36.1	-4.23877	-2.16333	0.510368	0.22324	2.53643
	579	10635	RAD51AP1 || RAD51 associated protein 1 || 12p13.2-p13.1	-4.2235	-0.826667	0.19573	0.56383	2.53643
	5539	2706	GJB2 || gap junction protein, beta 2, 26kDa || 13q11-q12	-4.2119	-1.595	0.378689	0.331022	2.53643
	12770	6785	ELOVL4 || elongation of very long chain fatty acids (FEN1/Elo2, SUR4/Elo3, yeast)-like 4 || 6q14	-4.21046	-0.89	0.211378	0.539614	2.53643
	407	10451	VAV3 || vav 3 guanine nucleotide exchange factor || 1p13.3	-4.20966	-1.55547	0.369499	0.340218	2.53643
	2658	151230	KLHL23 || kelch-like 23 (Drosophila) || 2q31.1	-4.20718	-0.96	0.228181	0.514057	2.53643
	9726	5464	PPA1 || pyrophosphatase (inorganic) 1 || 10q11.1-q24	-4.20714	-0.826667	0.196491	0.56383	2.53643
	13110	7249	TSC2 || tuberous sclerosis 2 || 16p13.3	-4.19883	-1.67333	0.398524	0.313528	2.53643
	1939	1312	COMT || catechol-O-methyltransferase || 22q11.21-q11.23	-4.19678	-1.48	0.352651	0.358489	2.53643
	5148	25978	CHMP2B || chromatin modifying protein 2B || 3p11.2	-4.19002	-0.774467	0.184836	0.584605	2.53643
	172	10190	TXNDC9 || thioredoxin domain containing 9 || 2q11.2	-4.18351	-0.69	0.164933	0.619854	2.53643
	13746	79657	RPAP3 || RNA polymerase II associated protein 3 || 12q13.11	-4.17787	-0.74	0.177124	0.598739	2.53643
	10908	56902	PNO1 || partner of NOB1 homolog (S. cerevisiae) || 2p14	-4.17106	-0.511667	0.122671	0.701412	2.53643
	1608	123036	TC2N || tandem C2 domains, nuclear || 14q32.12	-4.16272	-2.32903	0.559497	0.199017	2.53643
	6329	29766	TMOD3 || tropomodulin 3 (ubiquitous) || 15q21.1-q21.2	-4.16142	-0.688333	0.165408	0.62057	2.53643
	7501	3883	KRT33A || keratin 33A || 17q12-q21	-4.16087	-1.32	0.317241	0.400535	2.53643
	16080	9121	SLC16A5 || solute carrier family 16, member 5 (monocarboxylic acid transporter 6) || 17q25.1	-4.14718	-0.956667	0.230679	0.515246	3.05679
	13900	79844	ZDHHC11 || zinc finger, DHHC-type containing 11 || 5p15.33	-4.1404	-0.711667	0.171884	0.610614	3.05679
	267	10285	SMNDC1 || survival motor neuron domain containing 1 || 10q23	-4.13964	-0.643333	0.155408	0.640232	3.05679
	15348	85021	REPS1 || RALBP1 associated Eps domain containing 1 || ---	-4.13265	-0.643333	0.155671	0.640232	3.05679
	10559	55785	FGD6 || FYVE, RhoGEF and PH domain containing 6 || 12q22	-4.11978	-1.1864	0.287977	0.439398	3.05679
	6435	29970	SCHIP1 || schwannomin interacting protein 1 || 3q25.32-q25.33	-4.11704	-0.763333	0.185408	0.589134	3.05679
	9393	5291	PIK3CB || phosphoinositide-3-kinase, catalytic, beta polypeptide || 3q22.3	-4.10884	-0.808333	0.19673	0.571041	3.05679
	2459	1474	CST6 || cystatin E/M || 11q13	-4.10703	-2.96333	0.721528	0.128218	3.05679
	14739	83941	TM2D1 || TM2 domain containing 1 || 1p31.3	-4.09022	-0.506667	0.123873	0.703847	3.05679
	10692	55971	BAIAP2L1 || BAI1-associated protein 2-like 1 || 7q21.3-q22.1	-4.08938	-0.943333	0.230679	0.52003	3.05679
	4585	23541	SEC14L2 || SEC14-like 2 (S. cerevisiae) || 22q12.2	-4.08511	-0.5461	0.133681	0.684869	3.05679
	15482	857	CAV1 || caveolin 1, caveolae protein, 22kDa || 7q31.1	-4.07145	-0.5175	0.127105	0.698581	3.05679
	12567	6590	SLPI || secretory leukocyte peptidase inhibitor || 20q12	-4.06817	-0.785833	0.193166	0.580017	3.05679
	14115	80184	CEP290 || centrosomal protein 290kDa || 12q21.32	-4.05724	-0.637778	0.157195	0.642702	3.05679
	4517	23446	SLC44A1 || solute carrier family 44, member 1 || 9q31.2	-4.05696	-1.2265	0.30232	0.427353	3.05679
	14477	824	CAPN2 || calpain 2, (m/II) large subunit || 1q41-q42	-4.02887	-1.03	0.255655	0.48971	3.05679
	5642	27242	TNFRSF21 || tumor necrosis factor receptor superfamily, member 21 || 6p21.1-p12.2	-4.0252	-1.07333	0.266654	0.47522	3.05679
	11550	58533	SNX6 || sorting nexin 6 || 14q13.1	-4.02511	-0.5	0.12422	0.707107	3.05679
	5682	2731	GLDC || glycine dehydrogenase (decarboxylating) || 9p22	-4.01548	-1.75387	0.436776	0.296506	3.05679
	14202	80345	ZSCAN16 || zinc finger and SCAN domain containing 16 || 6p22.1	-4.01397	-0.766667	0.191	0.587774	3.05679
	5082	2591	GALNT3 || UDP-N-acetyl-alpha-D-galactosamine:polypeptide N-acetylgalactosaminyltransferase 3 (GalNAc-T3) || 2q24-q31	-4.01149	-1.38767	0.345923	0.382182	3.05679
	11085	57149	LYRM1 || LYR motif containing 1 || 16p11.2	-4.0093	-0.616667	0.153809	0.652176	3.05679
	12843	688	KLF5 || Kruppel-like factor 5 (intestinal) || 13q22.1	-4.00699	-0.903333	0.225439	0.53465	3.05679
	1053	1122	CHML || choroideremia-like (Rab escort protein 2) || 1q42-qter	-4.00476	-0.548333	0.13692	0.68381	3.05679
	8753	51030	FAM18B || family with sequence similarity 18, member B || 17p11.2	-4.00067	-0.75	0.187469	0.594604	3.05679
	14009	79982	DNAJB14 || DnaJ (Hsp40) homolog, subfamily B, member 14 || 4q23	-4.00031	-0.441667	0.110408	0.736284	3.05679
	6730	3291	HSD11B2 || hydroxysteroid (11-beta) dehydrogenase 2 || 16q22	-3.99992	-1.71683	0.429217	0.304216	3.05679
	10986	56990	CDC42SE2 || CDC42 small effector 2 || 5q23.3-q31.1	-3.99771	-0.920833	0.23034	0.528204	3.05679
	16258	9227	LRAT || lecithin retinol acyltransferase (phosphatidylcholine--retinol O-acyltransferase) || 4q32.1	-3.99485	-1.1714	0.293228	0.44399	3.05679
	11506	58472	SQRDL || sulfide quinone reductase-like (yeast) || 15q15	-3.99366	-1.53	0.383107	0.346277	3.05679
	7158	3606	IL18 || interleukin 18 (interferon-gamma-inducing factor) || 11q22.2-q22.3	-3.99127	-1.82657	0.45764	0.281935	3.05679
	7934	4166	CHST6 || carbohydrate (N-acetylglucosamine 6-O) sulfotransferase 6 || 16q22	-3.99029	-1.87983	0.471102	0.271715	3.05679
	7172	3622	ING2 || inhibitor of growth family, member 2 || 4q35.1	-3.98689	-0.603333	0.151329	0.658231	3.05679
	10709	5603	MAPK13 || mitogen-activated protein kinase 13 || 6p21.31	-3.97933	-1.74253	0.437896	0.298844	3.05679
	2829	157638	FAM84B || family with sequence similarity 84, member B || 8q24.21	-3.97246	-0.923067	0.232367	0.527387	3.05679
	11511	58478	ENOPH1 || enolase-phosphatase 1 || 4q21.22	-3.9698	-0.686667	0.172973	0.621288	3.05679
	15269	8492	PRSS12 || protease, serine, 12 (neurotrypsin, motopsin) || 4q28.1	-3.96244	-0.95	0.239751	0.517632	3.05679
	807	10935	PRDX3 || peroxiredoxin 3 || 10q25-q26	-3.9597	-0.513333	0.12964	0.700602	3.05679
	12226	64395	GMCL1 || germ cell-less homolog 1 (Drosophila) || 2p13.3	-3.94777	-1.13097	0.286483	0.45661	3.28723
	2850	158038	LINGO2 || leucine rich repeat and Ig domain containing 2 || 9p21.2-p21.1	-3.94343	-1.74235	0.441835	0.298883	3.28723
	11781	60592	SCOC || short coiled-coil protein || 4q31.1	-3.92893	-0.9461	0.240803	0.519034	3.28723
	1998	133418	EMB || embigin homolog (mouse) || 5q11.1	-3.90373	-1.02	0.261289	0.493116	3.28723
	16996	9914	ATP2C2 || ATPase, Ca++ transporting, type 2C, member 2 || 16q24.1	-3.89707	-1.695	0.434943	0.308855	3.28723
	2770	154141	MBOAT1 || membrane bound O-acyltransferase domain containing 1 || 6p22.3	-3.89603	-0.996667	0.255816	0.501157	3.28723
	2668	151354	FAM84A || family with sequence similarity 84, member A || 2p24.3	-3.89372	-0.730567	0.187627	0.602667	3.28723
	14291	80975	TMPRSS5 || transmembrane protease, serine 5 || 11q	-3.88399	-0.586667	0.151048	0.66588	3.28723
	14503	830	CAPZA2 || capping protein (actin filament) muscle Z-line, alpha 2 || 7q31.2-q31.3	-3.87695	-0.6867	0.177124	0.621273	3.28723
	15238	84886	C1orf198 || chromosome 1 open reading frame 198 || 1q42.13-q43	-3.87531	-0.793967	0.204878	0.576756	3.28723
	13791	79712	GTDC1 || glycosyltransferase-like domain containing 1 || 2q22.3	-3.86456	-0.913333	0.236335	0.530957	3.28723
	7103	3552	IL1A || interleukin 1, alpha || 2q14	-3.85376	-1.7488	0.45379	0.297549	3.28723
	6739	330	BIRC3 || baculoviral IAP repeat-containing 3 || 11q22	-3.85317	-0.935	0.242657	0.523042	3.28723
	1925	1308	COL17A1 || collagen, type XVII, alpha 1 || 10q24.3	-3.85079	-1.29177	0.335455	0.408451	3.28723
	8117	440502	LOC440502 || LOC440502 || 19p13.3	-3.8425	-0.643333	0.167426	0.640232	3.28723
	2101	137682	C8orf38 || chromosome 8 open reading frame 38 || 8q22.1	-3.84144	-0.443333	0.115408	0.735433	3.28723
	3544	201176	ARHGAP27 || Rho GTPase activating protein 27 || 17q21.31	-3.83908	-1.3754	0.358263	0.385446	3.28723
	7839	4070	TACSTD2 || tumor-associated calcium signal transducer 2 || 1p32-p31	-3.83508	-1.7	0.443276	0.307786	3.28723
	7116	3566	IL4R || interleukin 4 receptor || 16p12.1-p11.2	-3.83398	-0.973333	0.25387	0.509328	3.28723
	7998	4256	MGP || matrix Gla protein || 12p13.1-p12.3	-3.83096	-1.05967	0.276606	0.479743	3.28723
	10245	55300	PI4K2B || phosphatidylinositol 4-kinase type 2 beta || 4p15.2	-3.82806	-0.806667	0.210725	0.571701	3.28723
	2320	144203	OVOS2 || ovostatin 2 || 12p11.21	-3.81263	-1.0667	0.27978	0.47741	3.28723
	4595	23550	PSD4 || pleckstrin and Sec7 domain containing 4 || 2q13	-3.80704	-1.90833	0.501264	0.2664	3.28723
	6800	3382	ICA1 || islet cell autoantigen 1, 69kDa || 7p22	-3.79895	-1.27453	0.335496	0.413359	3.28723
	13573	79080	CCDC86 || coiled-coil domain containing 86 || 11q12.2	-3.79363	-0.646667	0.170461	0.638754	3.28723
	4770	250	ALPP || alkaline phosphatase, placental (Regan isozyme) || 2q37	-3.78625	-1.75333	0.463079	0.296616	3.28723
	11742	60386	SLC25A19 || solute carrier family 25 (mitochondrial thiamine pyrophosphate carrier), member 19 || 17q25.3	-3.77489	-0.82332	0.218105	0.56514	3.28723
	12716	6726	SRP9 || signal recognition particle 9kDa || 1q42.12	-3.77063	-0.842	0.223305	0.55787	3.28723
	9083	51444	RNF138 || ring finger protein 138 || 18q12.1	-3.76771	-1.12983	0.299873	0.456969	3.28723
	5071	25898	RCHY1 || ring finger and CHY zinc finger domain containing 1 || 4q21.1	-3.76181	-1.08	0.287096	0.473029	3.28723
	11940	6286	S100P || S100 calcium binding protein P || 4p16	-3.76054	-1.56013	0.414869	0.33912	3.28723
	15786	8932	MBD2 || methyl-CpG binding domain protein 2 || 18q21	-3.75993	-0.541667	0.144063	0.686977	3.28723
	13184	7341	SUMO1 || SMT3 suppressor of mif two 3 homolog 1 (S. cerevisiae) || 2q33	-3.75188	-0.946667	0.252318	0.51883	3.28723
	7129	358	AQP1 || aquaporin 1 (Colton blood group) || 7p14	-3.75125	-0.885567	0.236072	0.541275	3.28723
	8228	4582	MUC1 || mucin 1, cell surface associated || 1q21	-3.74734	-0.688333	0.183686	0.62057	3.28723
	990	11145	PLA2G16 || phospholipase A2, group XVI || 11q12.3	-3.74547	-0.898333	0.239845	0.536506	3.28723
	15425	85415	RHPN2 || rhophilin, Rho GTPase binding protein 2 || 19q13.11	-3.74513	-1.40667	0.375599	0.377182	3.28723
	16474	9368	SLC9A3R1 || solute carrier family 9 (sodium/hydrogen exchanger), member 3 regulator 1 || 17q25.1	-3.74144	-0.465553	0.124432	0.724193	3.28723
	3635	2036	EPB41L1 || erythrocyte membrane protein band 4.1-like 1 || 20q11.2-q12	-3.73956	-0.965533	0.258194	0.512089	3.28723
	6037	285343	C3orf23 || chromosome 3 open reading frame 23 || 3p21.31	-3.73933	-1.06	0.283473	0.479632	3.28723
	8793	51084	CRYL1 || crystallin, lambda 1 || 13q12.11	-3.73898	-0.686667	0.183651	0.621288	3.28723
	6892	340307	CTAGE6 || CTAGE family, member 6 || 7q35	-3.73832	-0.356667	0.0954082	0.780967	3.28723
	9679	54530	C1orf218 || chromosome 1 open reading frame 218 || 1q31.3	-3.73307	-0.642767	0.172182	0.640484	3.28723
	15892	9019	MPZL1 || myelin protein zero-like 1 || 1q24.2	-3.73077	-0.556	0.149031	0.680185	3.28723
	4615	23576	DDAH1 || dimethylarginine dimethylaminohydrolase 1 || 1p22	-3.72887	-1.09987	0.29496	0.46656	3.28723
	6007	284942	RPL23AP82 || ribosomal protein L23a pseudogene 82 || 22q13.33	-3.72845	-0.5075	0.136116	0.70344	3.28723
	12773	6788	STK3 || serine/threonine kinase 3 (STE20 homolog, yeast) || 8q22.2	-3.72732	-0.9722	0.260831	0.509728	3.28723
	11463	5796	PTPRK || protein tyrosine phosphatase, receptor type, K || 6q22.2-q22.3	-3.71913	-0.856667	0.23034	0.552227	4.14141
	3606	2029	ENSA || endosulfine alpha || 1q21.3	-3.71899	-0.67	0.180156	0.628507	4.14141
	7491	388115	C15orf52 || chromosome 15 open reading frame 52 || 15q15.1	-3.71767	-0.891667	0.239845	0.538991	4.14141
	9737	5468	PPARG || peroxisome proliferator-activated receptor gamma || 3p25	-3.70903	-0.985	0.265568	0.505226	4.14141
	14441	81889	FAHD1 || fumarylacetoacetate hydrolase domain containing 1 || 16p13.3	-3.70639	-0.893333	0.241025	0.538369	4.14141
	7803	404203	SPINK6 || serine peptidase inhibitor, Kazal type 6 || 5q32	-3.70452	-1.3263	0.358022	0.39879	4.14141
	738	10857	PGRMC1 || progesterone receptor membrane component 1 || Xq22-q24	-3.70349	-0.726667	0.196212	0.604299	4.14141
	4672	23650	TRIM29 || tripartite motif-containing 29 || 11q22-q23	-3.70111	-1.87703	0.507154	0.272243	4.14141
	9041	51379	CRLF3 || cytokine receptor-like factor 3 || 17q11.2	-3.69721	-0.6378	0.172508	0.642692	4.14141
	2178	140462	ASB9 || ankyrin repeat and SOCS box-containing 9 || ---	-3.69702	-0.426667	0.115408	0.743979	4.14141
	12895	6942	TCF20 || transcription factor 20 (AR1) || 22q13.3	-3.69555	-0.76	0.205653	0.590496	4.14141
	12389	64866	CDCP1 || CUB domain containing protein 1 || 3p21.31	-3.69311	-0.606133	0.164125	0.656955	4.14141
	2395	146223	CMTM4 || CKLF-like MARVEL transmembrane domain containing 4 || 16q21-q22.1	-3.69142	-0.871667	0.236133	0.546515	4.14141
	11047	57103	C12orf5 || chromosome 12 open reading frame 5 || 12p13.3	-3.68907	-0.496667	0.134632	0.708742	4.14141
	4731	244	ANXA8L2 || annexin A8-like 2 || 10q11.22	-3.68902	-1.59033	0.431099	0.332095	4.14141
	14864	84216	TMEM117 || transmembrane protein 117 || 12q12	-3.67944	-0.61	0.165786	0.655197	4.14141
	5158	25994	HIGD1A || HIG1 hypoxia inducible domain family, member 1A || 3p22.1	-3.67931	-1.03333	0.28085	0.48858	4.14141
	8268	4628	MYH10 || myosin, heavy chain 10, non-muscle || 17p13	-3.67287	-0.561067	0.15276	0.677801	4.14141
	10173	55229	PANK4 || pantothenate kinase 4 || 1p36.32	-3.67082	-0.726667	0.197957	0.604299	4.14141
	2736	153090	DAB2IP || DAB2 interacting protein || 9q33.1-q33.3	-3.66776	-0.617233	0.168286	0.65192	4.14141
	1364	1159	CKMT1B || creatine kinase, mitochondrial 1B || 15q15	-3.66024	-0.684133	0.186909	0.62238	4.14141
	12936	7019	TFAM || transcription factor A, mitochondrial || 10q21	-3.65645	-0.673333	0.18415	0.627056	4.14141
	5006	25816	TNFAIP8 || tumor necrosis factor, alpha-induced protein 8 || 5q23.1	-3.65155	-0.576667	0.157924	0.670511	4.14141
	3451	1979	EIF4EBP2 || eukaryotic translation initiation factor 4E binding protein 2 || 10q21-q22	-3.64518	-0.5	0.137167	0.707107	4.14141
	4708	23779	ARHGAP8 || Rho GTPase activating protein 8 || 22q13.31	-3.64442	-0.411667	0.112958	0.751754	4.14141
	4984	25791	NGEF || neuronal guanine nucleotide exchange factor || 2q37	-3.64087	-0.4539	0.124668	0.730067	4.14141
	8319	4688	NCF2 || neutrophil cytosolic factor 2 || 1q25	-3.63605	-1.55333	0.427203	0.340722	4.14141
	14363	81579	PLA2G12A || phospholipase A2, group XIIA || 4q25	-3.62838	-0.706667	0.194761	0.612734	4.14141
	13720	79628	SH3TC2 || SH3 domain and tetratricopeptide repeats 2 || 5q32	-3.62808	-1.215	0.334888	0.430773	4.14141
	6423	29957	SLC25A24 || solute carrier family 25 (mitochondrial carrier; phosphate carrier), member 24 || 1p13.3	-3.62758	-1.00483	0.276998	0.498328	4.14141
	7232	3694	ITGB6 || integrin, beta 6 || 2q24.2	-3.6234	-0.52622	0.145228	0.694372	4.14141
	12939	7022	TFAP2C || transcription factor AP-2 gamma (activating enhancer binding protein 2 gamma) || 20q13.2	-3.62128	-0.61002	0.168454	0.655188	4.14141
	9575	5423	POLB || polymerase (DNA directed), beta || 8p11.2	-3.61465	-0.450567	0.12465	0.731755	4.14141
	5019	25829	TMEM184B || transmembrane protein 184B || 22q12	-3.61364	-0.71	0.196478	0.61132	4.14141
	3641	2041	EPHA1 || EPH receptor A1 || 7q34	-3.61152	-0.685	0.189671	0.622006	4.14141
	1290	114884	OSBPL10 || oxysterol binding protein-like 10 || 3p22.3	-3.60492	-1.00557	0.278943	0.498074	4.14141
	7921	415116	PIM3 || pim-3 oncogene || 22q13	-3.5924	-0.516667	0.143822	0.698985	4.14141
	6477	301	ANXA1 || annexin A1 || 9q12-q21.2	-3.59216	-0.6778	0.188689	0.625118	4.14141
	374	10413	YAP1 || Yes-associated protein 1 || 11q13	-3.59144	-0.336667	0.0937415	0.791869	4.14141
	3199	171546	C14orf147 || chromosome 14 open reading frame 147 || 14q13.1	-3.58404	-0.465533	0.129891	0.724203	4.14141
	8120	440533	PSG8 || pregnancy specific beta-1-glycoprotein 8 || 19q13.2	-3.5798	-1.82	0.508408	0.283221	4.14141
	1099	11261	CHP || calcium binding protein P22 || 15q13.3	-3.57904	-0.480733	0.134319	0.716613	4.14141
	8946	51270	TFDP3 || transcription factor Dp family, member 3 || Xq26.2	-3.56848	-0.94	0.263418	0.521233	4.14141
	7456	3868	KRT16 || keratin 16 || 17q12-q21	-3.5674	-2.3	0.644728	0.203063	4.14141
	4430	23327	NEDD4L || neural precursor cell expressed, developmentally down-regulated 4-like || 18q21	-3.56718	-0.695	0.194832	0.617709	4.14141
	15051	84541	KBTBD8 || kelch repeat and BTB (POZ) domain containing 8 || 3p14	-3.56332	-1.0985	0.30828	0.467002	4.14141
	459	10507	SEMA4D || sema domain, immunoglobulin domain (Ig), transmembrane domain (TM) and short cytoplasmic domain, (semaphorin) 4D || 9q22.2	-3.562	-0.9042	0.253846	0.534329	4.14141
	2883	158787	RIBC1 || RIB43A domain with coiled-coils 1 || Xp11.22	-3.55772	-0.396667	0.111495	0.759611	4.14141
	6460	30001	ERO1L || ERO1-like (S. cerevisiae) || 14q22.1	-3.5554	-0.715833	0.201337	0.608853	4.14141
	12967	7051	TGM1 || transglutaminase 1 (K polypeptide epidermal type I, protein-glutamine-gamma-glutamyltransferase) || 14q11.2	-3.55016	-1.602	0.451247	0.32942	4.14141
	5631	27230	SERP1 || stress-associated endoplasmic reticulum protein 1 || 3q25.1	-3.54688	-0.856633	0.241517	0.55224	4.14141
	2872	158471	PRUNE2 || prune homolog 2 (Drosophila) || 9q21.2	-3.5453	-0.726667	0.204966	0.604299	4.14141
	4893	255743	NPNT || nephronectin || 4q24	-3.54498	-2.42667	0.684537	0.185995	4.14141
	8538	4950	OCLN || occludin || 5q13.1	-3.54477	-2.05643	0.580131	0.24041	4.14141
	13289	7477	WNT7B || wingless-type MMTV integration site family, member 7B || 22q13	-3.53918	-0.403867	0.114113	0.75583	4.14141
	736	10855	HPSE || heparanase || 4q21.3	-3.53512	-0.443333	0.125408	0.735433	4.14141
	13343	7555	CNBP || CCHC-type zinc finger, nucleic acid binding protein || 3q21	-3.53051	-0.871667	0.246896	0.546515	4.14141
	15630	8751	ADAM15 || ADAM metallopeptidase domain 15 || 1q21.3	-3.51538	-0.819167	0.233024	0.566769	4.14141
	7402	3803	KIR2DL2 || killer cell immunoglobulin-like receptor, two domains, long cytoplasmic tail, 2 || 19q13.4	-3.51344	-1.3435	0.382389	0.394063	4.14141
	5858	283454	LOC283454 || hypothetical protein LOC283454 || 12q24.23	-3.51015	-2.58943	0.7377	0.166151	4.85273
	1980	132720	C4orf32 || chromosome 4 open reading frame 32 || 4q25	-3.50493	-1.17183	0.334339	0.443857	4.85273
	14119	80195	C10orf57 || chromosome 10 open reading frame 57 || 10q22.3	-3.49957	-0.483333	0.138112	0.715323	4.85273
	8118	440519	ZNF724P || zinc finger protein 724 (pseudogene) || 19p12	-3.49282	-0.703333	0.201365	0.614152	4.85273
	4399	23287	AGTPBP1 || ATP/GTP binding protein 1 || 9q21.33	-3.49198	-0.881133	0.252331	0.542941	4.85273
	15701	8835	SOCS2 || suppressor of cytokine signaling 2 || 12q	-3.4918	-1.07833	0.308818	0.473576	4.85273
	7444	3853	KRT6A || keratin 6A || 12q12-q13	-3.48102	-1.38333	0.397393	0.383332	4.85273
	5117	25932	CLIC4 || chloride intracellular channel 4 || 1p36.11	-3.47818	-0.485555	0.139601	0.714222	4.85273
	7695	399818	METTL10 || methyltransferase like 10 || 10q26.13	-3.47543	-0.32	0.0920748	0.80107	4.85273
	13571	79077	DCTPP1 || dCTP pyrophosphatase 1 || 16p11.2	-3.47081	-0.54	0.155583	0.687771	4.85273
	10396	55604	LRRC16A || leucine rich repeat containing 16A || 6p22.2	-3.47014	-0.6	0.172904	0.659754	4.85273
	355	10396	ATP8A1 || ATPase, aminophospholipid transporter (APLT), class I, type 8A, member 1 || 4p14-p12	-3.46346	-0.688333	0.198742	0.62057	4.85273
	2433	146923	RUNDC1 || RUN domain containing 1 || 17q21.31	-3.46287	-0.3275	0.0945748	0.796916	4.85273
	5848	283358	B4GALNT3 || beta-1,4-N-acetyl-galactosaminyl transferase 3 || 12p13.33	-3.45735	-0.531067	0.153605	0.692043	4.85273
	4174	23002	DAAM1 || dishevelled associated activator of morphogenesis 1 || 14q23.1	-3.45043	-0.530547	0.153762	0.692292	4.85273
	16229	92086	GGTLC1 || gamma-glutamyltransferase light chain 1 || 20p11.1	-3.4497	-0.6	0.173928	0.659754	4.85273
	2183	140576	S100A16 || S100 calcium binding protein A16 || 1q21	-3.4465	-0.891667	0.258717	0.538991	4.85273
	10684	5596	MAPK4 || mitogen-activated protein kinase 4 || 18q12-q21	-3.44481	-1.785	0.518171	0.290176	4.85273
	4736	245908	DEFB105A || defensin, beta 105A || 8p23.1	-3.44166	-0.536667	0.155932	0.689362	4.85273
	5228	26095	PTPN20B || protein tyrosine phosphatase, non-receptor type 20B || 10q11.22	-3.4387	-1.79167	0.52103	0.288838	4.85273
	10544	55768	NGLY1 || N-glycanase 1 || 3p24.2	-3.4356	-0.683333	0.198898	0.622725	4.85273
	1604	122970	ACOT4 || acyl-CoA thioesterase 4 || 14q24.3	-3.41797	-1.16333	0.340358	0.44648	4.85273
	3357	191	AHCY || adenosylhomocysteinase || 20cen-q13.1	-3.41655	-0.785	0.229764	0.580352	4.85273
	11967	6318	SERPINB4 || serpin peptidase inhibitor, clade B (ovalbumin), member 4 || 18q21.3	-3.41221	-1.82667	0.535333	0.281915	4.85273
	Estimated Miss rates for Delta=1.37963208357453
		Quantiles		Miss Rate(%)
		0 -> 0.05		70.09
		0.05 -> 0.1		61.18
		0.1 -> 0.15		46.86
		0.15 -> 0.2		34.51
		0.2 -> 0.25		24.78
		0.25 -> 0.75		4.35
		0.75 -> 0.8		33.15
		0.8 -> 0.85		49.46
		0.85 -> 0.9		57.73
		0.9 -> 0.95		65.99
		0.95 -> 1		74.75

## Sheet: Claudin-low vs Basal-like
Gene expression comparision of markers and signatures between Claudin-low and Basal-like tumors
Marker/Signature	Entrez GeneID	Basal-like (n=79, PAM50)	Claudin-low (n=32, SigClust)	Student's t-test, p-value
PGR	5241	-0.454422	-0.412813	0.694071
ITGA6	3655	0.395802	0.229844	0.421892
GATA3	2625	-1.97764	-2.20365	0.312489
CD44	960	0.458829	0.668203	0.30915
MUC1	4582	-0.928692	-1.24448	0.235657
ESR1	2099	-1.93065	-1.55436	0.148714
SNAI2	6591	0.252089	0.755156	0.0313433
KRT14	3861	0.57919	0.0133229	0.0112529
KRT5	3852	1.10886	0.182917	0.00110344
KRT17	3872	1.12254	-0.0420313	0.000248767
KRT18	3875	-0.977018	-1.69742	0.000109603
ITGB1	3688	-0.141013	0.463828	1.43076e-05
ERBB2	2064	-0.436203	-1.22385	1.72762e-06
TWIST1	7291	-0.00753165	0.84	8.87243e-07
SNAI1	6615	0.277468	0.961563	1.38002e-07
TWIST2	117581	-0.0573903	1.04625	2.09394e-08
CD24	934	0.577405	-1.5612	1.70931e-08
VIM	7431	0.107489	1.18141	3.77876e-09
THY1	7070	-0.169557	0.680547	1.29469e-09
ZEB1	6935	-0.544671	0.730625	8.34046e-10
OCLN	4950	-0.0941456	-1.23891	2.43473e-10
CLDN7	1366	-0.258354	-1.85505	2.21813e-10
MME	4311	-0.151435	1.26771	7.52528e-11
CDH1	999	-0.542627	-2.74432	2.19536e-12
CLDN4	1364	0.170211	-1.58104	8.04552e-14
CLDN3	1365	0.246203	-1.95312	4.67398e-14
EPCAM	4072	0.061519	-3.12688	9.46963e-15
KRT19	3880	-0.62481	-2.74375	4.77601e-15
ALDH1A1	216	-0.868418	1.53719	1.03968e-16
ZEB2	9839	-0.281783	1.78602	1.90829e-24
CD44/CD24 ratio		-1.50814	1.21528	2.26811e-12
CD49f/EpCAM ratio		0.334283	3.35672	1.49212e-13
MKI67	4288	0.762184	-0.158828	6.57818e-08
HIF1A	3091	0.120517	0.802853	2.4693e-05
Luminal Gene Cluster		-1.76738	-1.4418	0.0027754
Shipitsin et al. Down genes		-0.17453	-0.330912	5.3412e-06
Stromal genes		-0.0569156	0.247697	4.78949e-09
Fibromatosis		-0.188585	0.379859	3.79244e-09
Palmer et al. CD8		0.118749	0.71673	1.66514e-09
Palmer et al. B_Cell		0.0237135	0.330587	1.13084e-11
Palmer et al. GRANS		0.0190163	0.270607	7.04184e-14
Proliferation Gene Cluster		0.769758	-0.242732	5.96284e-14
Palmer et al. T_Cell		-0.00321077	0.363691	2.4926e-16
Shipitsin et al. Up genes		-0.0232628	0.445171	7.83812e-17
Creighton et al. Down Genes		-0.0737789	-0.582825	8.06802e-20
Dontu et al. Up genes		-0.173446	0.675305	4.87642e-21
Shipitsin et al. Up genes		0.0138376	0.360914	7.77273e-29

## Sheet: GO terms CLow vs Others
Category	Upregulated Term in Claudin-low tumors (SigClust) vs rest	Count	%	PValue	Genes	List Total
GOTERM_BP_ALL	GO:0002376~immune system process	220	0.1688	8.91654e-46	3105, 4332, 5734, 356, 3108, 3109, 1075, 5196, 50856, 5806, 2534, 259197, 30009, 58191, 26191, 1803, 10288, 933, 4050, 3133, 366, 6850, 3566, 3559, 311, 921, 7409, 3689, 1240, 6357, 7070, 23547, 729, 2213, 10462, 5971, 3579, 942, 913, 2919, 914, 10225, 8477, 931, 7852, 3662, 917, 4318, 81035, 10087, 7096, 1668, 10878, 7099, 3127, 3123, 27240, 3553, 3683, 1118, 29851, 84106, 920, 8935, 3600, 1231,…	1066
GOTERM_BP_ALL	GO:0006955~immune response	189	0.145	4.62549e-43	3105, 4332, 5734, 356, 3108, 3135, 2533, 3109, 1075, 5199, 8764, 5196, 50856, 5806, 259197, 2534, 53347, 1520, 9934, 30009, 911, 4261, 26191, 6355, 1803, 10288, 1675, 4050, 933, 366, 3133, 397, 6850, 3566, 3574, 6366, 730, 3001, 6387, 3559, 311, 51311, 3569, 2212, 7409, 10346, 718, 3428, 51744, 6357, 1240, 3570, 3575, 7070, 3554, 23547, 2217, 6361, 3111, 729, 3603, 976, 10068, 6347, 10462, 2213, …	1066
GOTERM_BP_ALL	GO:0006952~defense response	143	0.1097	6.95706e-43	2532, 4332, 6403, 3135, 11343, 6039, 5199, 5806, 259197, 23166, 58484, 4261, 1536, 6355, 3240, 10800, 6283, 1675, 8605, 10288, 962, 114548, 240, 10578, 313, 6366, 2908, 730, 6387, 3559, 154, 51311, 3569, 718, 969, 51744, 3689, 6357, 3554, 6361, 7132, 729, 4069, 8639, 9332, 976, 301, 6347, 7040, 23643, 8832, 7305, 671, 6368, 3579, 414062, 1036, 51284, 2919, 3458, 2167, 6401, 10871, 7133, 10392, 78…	1066
GOTERM_BP_ALL	GO:0009605~response to external stimulus	151	0.1159	3.26217e-42	2815, 9034, 6403, 5777, 11343, 5199, 5196, 5806, 259197, 23166, 58191, 58484, 22915, 1536, 6355, 6283, 1675, 8605, 3399, 114548, 5175, 240, 313, 6850, 112616, 6366, 2908, 56925, 730, 2771, 6387, 7056, 3559, 154, 51311, 3569, 2359, 308, 2252, 718, 3689, 6357, 1240, 3554, 6916, 2, 56938, 6361, 7132, 729, 4069, 8639, 9332, 976, 3603, 301, 2811, 1959, 948, 6347, 7040, 23643, 10894, 7035, 1508, 2162, …	1066
GOTERM_BP_ALL	GO:0009611~response to wounding	118	0.0906	8.73458e-40	2815, 5777, 6403, 11343, 5199, 5196, 5806, 23166, 259197, 58484, 22915, 1536, 6355, 6283, 8605, 1675, 3399, 240, 5175, 114548, 313, 6366, 2908, 730, 6387, 7056, 3559, 154, 51311, 3569, 308, 2252, 718, 3689, 6357, 6916, 3554, 6361, 7132, 8639, 4069, 729, 9332, 976, 301, 2811, 948, 6347, 7040, 23643, 10894, 7035, 1508, 2162, 6368, 3579, 414062, 1036, 2919, 51284, 2167, 6401, 7133, 2004, 10392, 7852…	1066
GOTERM_BP_ALL	GO:0006954~inflammatory response	93	0.0714	7.52383e-36	10878, 7099, 5724, 3683, 3553, 7538, 6403, 4048, 11343, 958, 1231, 5199, 2205, 5806, 259197, 64581, 23166, 58484, 6362, 8460, 2921, 1536, 715, 6355, 6283, 1675, 8605, 6348, 1230, 3557, 114548, 240, 313, 3426, 6366, 2908, 730, 6387, 3559, 154, 51311, 3569, 2207, 10544, 2358, 9450, 718, 10219, 3689, 6357, 3554, 3269, 717, 7941, 6352, 6361, 4064, 714, 9435, 7132, 729, 4069, 8639, 9332, 6351, 976, 30…	1066
GOTERM_BP_ALL	GO:0007165~signal transduction	426	0.3269	2.69817e-31	9637, 5734, 1389, 356, 5777, 5583, 5196, 50856, 1843, 2534, 29909, 26051, 79772, 10800, 27180, 10288, 23683, 56940, 27334, 409, 6850, 3566, 57007, 55803, 10395, 695, 9404, 2790, 79890, 7409, 5997, 395, 5293, 3689, 1240, 7070, 4217, 115273, 56938, 338382, 7132, 1393, 54922, 51762, 2213, 9510, 83478, 391, 5880, 23765, 7294, 914, 857, 8477, 7852, 10253, 81035, 27240, 5791, 5336, 1844, 84106, 920, 89…	1066
GOTERM_BP_ALL	GO:0050896~response to stimulus	368	0.2824	4.91183e-31	2532, 3105, 3764, 4332, 5734, 2815, 9034, 2354, 356, 6403, 5777, 5730, 3108, 6039, 3109, 1075, 23064, 5196, 50856, 5806, 259197, 1843, 2534, 30009, 58191, 26191, 3240, 1803, 10800, 6283, 10288, 116835, 933, 962, 4050, 150, 3399, 3133, 366, 114548, 409, 10578, 6850, 134430, 3566, 79663, 4864, 5980, 2908, 56925, 7056, 4482, 3559, 311, 7409, 308, 3689, 6357, 1240, 4217, 7070, 6916, 2, 23547, 56938, …	1066
GOTERM_BP_ALL	GO:0007154~cell communication	450	0.3454	1.41122e-29	9637, 5734, 1389, 356, 5777, 5583, 27131, 5196, 50856, 1843, 2534, 29909, 26051, 79772, 3640, 10800, 27180, 10288, 23683, 56940, 27334, 409, 6850, 3566, 57007, 55803, 10395, 695, 9404, 2790, 79890, 7409, 5997, 395, 5293, 3689, 1240, 7070, 4217, 115273, 56938, 338382, 79368, 7132, 1393, 54922, 1959, 51762, 2213, 9510, 83478, 391, 5880, 23765, 7294, 914, 857, 8477, 7852, 10253, 81035, 27240, 5791, …	1066
GOTERM_BP_ALL	GO:0045321~leukocyte activation	62	0.0476	8.18962e-23	940, 7099, 27240, 3683, 55024, 925, 84106, 3108, 920, 958, 8935, 3600, 8764, 2205, 64581, 30009, 3684, 26191, 7535, 7462, 22918, 57823, 3162, 6850, 972, 6504, 3574, 55423, 3606, 5588, 3559, 3569, 2207, 921, 3937, 868, 7409, 7454, 915, 10673, 7940, 939, 7070, 3111, 5788, 924, 7040, 5971, 912, 1958, 942, 3579, 3932, 3458, 914, 55824, 931, 7852, 917, 3662, 6688, 7096,	1066
GOTERM_BP_ALL	GO:0001775~cell activation	65	0.0499	6.82724e-22	940, 7099, 27240, 3683, 55024, 925, 3108, 84106, 920, 958, 8935, 3600, 8764, 5196, 2205, 64581, 30009, 3684, 26191, 7535, 7462, 22918, 57823, 3162, 6850, 972, 6504, 7450, 3574, 55423, 3606, 5588, 3559, 3569, 2207, 921, 3937, 868, 7409, 7454, 915, 10673, 7940, 939, 7070, 3111, 5788, 924, 2811, 7040, 5971, 912, 1958, 942, 3579, 3932, 3458, 914, 55824, 931, 7852, 917, 3662, 6688, 7096,	1066
GOTERM_BP_ALL	GO:0042330~taxis	49	0.0376	2.62215e-20	1668, 5724, 3553, 5594, 9034, 6846, 1231, 5196, 3684, 58191, 6362, 2921, 6355, 6348, 1230, 1901, 6850, 112616, 5168, 5604, 6366, 9353, 6387, 51554, 2207, 2359, 2358, 2833, 6359, 3689, 1240, 6357, 6361, 6352, 6351, 3603, 6347, 719, 6368, 5880, 2357, 3579, 414062, 3458, 2919, 728, 6363, 7852, 5337,	1066
GOTERM_BP_ALL	GO:0006935~chemotaxis	49	0.0376	2.62215e-20	1668, 5724, 3553, 5594, 9034, 6846, 1231, 5196, 3684, 58191, 6362, 2921, 6355, 6348, 1230, 1901, 6850, 112616, 5168, 5604, 6366, 9353, 6387, 51554, 2207, 2359, 2358, 2833, 6359, 3689, 1240, 6357, 6361, 6352, 6351, 3603, 6347, 719, 6368, 5880, 2357, 3579, 414062, 3458, 2919, 728, 6363, 7852, 5337,	1066
GOTERM_BP_ALL	GO:0046649~lymphocyte activation	53	0.0407	6.04531e-19	940, 27240, 3683, 55024, 925, 3108, 920, 958, 8935, 3600, 8764, 64581, 3684, 30009, 26191, 7535, 7462, 57823, 6850, 972, 6504, 3574, 55423, 3606, 5588, 3559, 3569, 921, 868, 7409, 7454, 915, 10673, 7940, 939, 7070, 3111, 5788, 924, 7040, 5971, 912, 1958, 942, 3932, 3458, 914, 55824, 931, 7852, 3662, 917, 6688,	1066
GOTERM_BP_ALL	GO:0006950~response to stress	155	0.119	7.00845e-19	2815, 6403, 5777, 11343, 23064, 5199, 5196, 5806, 259197, 1843, 23166, 58484, 22915, 1536, 6355, 6283, 1675, 8605, 116835, 150, 3399, 366, 231, 7273, 114548, 5175, 240, 313, 29933, 79663, 5980, 6366, 2908, 730, 847, 6387, 7056, 4482, 3559, 154, 51311, 3569, 308, 2252, 7351, 718, 3428, 3689, 6357, 6649, 4217, 3554, 6916, 6361, 7132, 729, 4069, 8639, 10628, 9332, 976, 301, 2811, 948, 6347, 1112, 70…	1066
GOTERM_BP_ALL	GO:0007626~locomotory behavior	54	0.0414	2.95347e-18	1668, 5724, 3553, 5594, 9034, 6846, 1231, 5196, 3073, 58191, 3684, 6362, 2921, 6355, 6348, 1230, 1901, 6850, 112616, 5168, 5604, 6366, 9353, 6387, 51554, 3074, 27306, 2207, 2359, 2358, 2833, 6359, 3689, 1240, 6357, 5153, 6361, 6352, 6351, 3603, 6347, 719, 6368, 5880, 2357, 3579, 414062, 2919, 3458, 728, 6363, 6414, 7852, 5337,	1066
GOTERM_BP_ALL	GO:0042110~T cell activation	41	0.0315	3.48206e-18	940, 3569, 921, 27240, 3683, 868, 7454, 7409, 915, 925, 3108, 10673, 920, 7070, 3600, 8764, 64581, 3111, 5788, 3684, 924, 26191, 7040, 7535, 5971, 912, 1958, 942, 6850, 972, 3932, 3574, 914, 55423, 55824, 3606, 5588, 7852, 917, 3559, 3662,	1066
GOTERM_BP_ALL	GO:0002682~regulation of immune system process	37	0.0284	3.57688e-17	10878, 2207, 868, 974, 3108, 10673, 718, 50852, 958, 7070, 3600, 5199, 2205, 717, 2534, 714, 53347, 5788, 30009, 729, 26191, 716, 7040, 715, 7462, 51752, 1675, 912, 3162, 6850, 3078, 3932, 3426, 1378, 3458, 730, 51311,	1066
GOTERM_BP_ALL	GO:0051239~regulation of multicellular organismal process	65	0.0499	5.29411e-17	940, 10878, 27240, 5734, 5552, 5730, 3108, 920, 958, 3600, 5199, 2205, 2534, 53347, 30009, 26191, 715, 7535, 7462, 1675, 3162, 6850, 972, 3426, 3574, 55423, 3606, 5588, 730, 1839, 3559, 154, 51311, 2207, 921, 868, 974, 10673, 718, 50852, 7940, 939, 7070, 717, 714, 3111, 5788, 729, 1674, 716, 7040, 51752, 912, 1286, 5027, 3078, 3932, 3458, 1378, 10659, 914, 7140, 857, 55824, 4881,	1066
GOTERM_BP_ALL	GO:0050776~regulation of immune response	36	0.0276	1.31663e-16	10878, 2207, 868, 974, 3108, 10673, 718, 50852, 958, 7070, 3600, 5199, 2205, 717, 2534, 714, 53347, 5788, 30009, 729, 26191, 716, 7040, 715, 7462, 51752, 1675, 912, 6850, 3078, 3932, 3426, 1378, 3458, 730, 51311,	1066
GOTERM_BP_ALL	GO:0007610~behavior	68	0.0522	5.29414e-16	1668, 5724, 3553, 5594, 10752, 9034, 2354, 5730, 4125, 6846, 1231, 5196, 3073, 2534, 58191, 3684, 6362, 2921, 6355, 6348, 1230, 1901, 6850, 112616, 5168, 3678, 5604, 6366, 9353, 3061, 6387, 51554, 3074, 27306, 2207, 2359, 2358, 2833, 6359, 3689, 6357, 1240, 5153, 6361, 6352, 2182, 1393, 6351, 3603, 1959, 6347, 719, 1958, 6368, 5880, 3579, 2357, 414062, 2919, 3458, 348, 728, 2672, 6414, 6363, 7852…	1066
GOTERM_BP_ALL	GO:0006928~cell motility	79	0.0606	7.16604e-16	9637, 11151, 3553, 3683, 10752, 10109, 10099, 10095, 3676, 5196, 2534, 64411, 58191, 3684, 6586, 3912, 4478, 8875, 6348, 6402, 8611, 4692, 150, 1901, 397, 5175, 3106, 3107, 7431, 6850, 9844, 94, 5168, 51225, 10094, 54538, 5604, 9270, 9353, 55704, 1839, 10630, 947, 2207, 2359, 3479, 8613, 9638, 2358, 2833, 3915, 7291, 3689, 6386, 7070, 3910, 6352, 10097, 6351, 976, 3603, 301, 1910, 7424, 7040, 100…	1066
GOTERM_BP_ALL	GO:0051674~localization of cell	79	0.0606	7.16604e-16	9637, 11151, 3553, 3683, 10752, 10109, 10099, 10095, 3676, 5196, 2534, 64411, 58191, 3684, 6586, 3912, 4478, 8875, 6348, 6402, 8611, 4692, 150, 1901, 397, 5175, 3106, 3107, 7431, 6850, 9844, 94, 5168, 51225, 10094, 54538, 5604, 9270, 9353, 55704, 1839, 10630, 947, 2207, 2359, 3479, 8613, 9638, 2358, 2833, 3915, 7291, 3689, 6386, 7070, 3910, 6352, 10097, 6351, 976, 3603, 301, 1910, 7424, 7040, 100…	1066
GOTERM_BP_ALL	GO:0032502~developmental process	332	0.2548	4.21309e-15	7123, 9637, 3764, 5734, 3002, 2354, 356, 837, 5777, 3108, 7423, 23064, 5196, 4653, 2534, 2078, 5325, 30009, 6586, 84824, 3290, 26191, 10252, 56940, 3399, 2999, 114548, 660, 6850, 9262, 55803, 10395, 54538, 695, 2995, 2908, 4208, 7056, 838, 3559, 84674, 921, 2675, 8613, 56920, 308, 3689, 3563, 2273, 1240, 7070, 4217, 2014, 4170, 2313, 7132, 729, 4069, 301, 1959, 10894, 9510, 23433, 1390, 5971, 834…	1066
GOTERM_BP_ALL	GO:0007242~intracellular signaling cascade	183	0.1404	7.67288e-15	23228, 9021, 5906, 9910, 5734, 3002, 356, 5777, 60370, 2533, 5583, 10750, 3716, 1843, 2534, 58484, 9267, 79772, 3965, 115827, 8605, 23683, 113, 150, 56940, 397, 660, 5175, 6850, 9844, 1123, 6453, 9262, 55803, 695, 23235, 10019, 2771, 3001, 1848, 151556, 154, 51311, 7128, 9815, 79890, 56603, 3479, 7409, 2280, 395, 115761, 4215, 8569, 5293, 10203, 10981, 79930, 4217, 115273, 4170, 338382, 7132, 946…	1066
GOTERM_BP_ALL	GO:0050778~positive regulation of immune response	31	0.0238	1.62263e-14	10878, 2207, 868, 3108, 974, 718, 10673, 50852, 7070, 3600, 5199, 2205, 717, 2534, 714, 53347, 5788, 729, 26191, 716, 715, 7462, 1675, 912, 6850, 3078, 3932, 3426, 1378, 730, 51311,	1066
GOTERM_BP_ALL	GO:0002684~positive regulation of immune system process	31	0.0238	2.34964e-14	10878, 2207, 868, 3108, 974, 718, 10673, 50852, 7070, 3600, 5199, 2205, 717, 2534, 714, 53347, 5788, 729, 26191, 716, 715, 7462, 1675, 912, 6850, 3078, 3932, 3426, 1378, 730, 51311,	1066
GOTERM_BP_ALL	GO:0030154~cell differentiation	210	0.1612	5.2197e-14	9637, 3002, 356, 837, 5777, 3108, 23064, 5196, 2534, 5325, 6586, 84824, 26191, 10252, 56940, 3399, 2999, 114548, 6850, 9262, 695, 54538, 4208, 838, 3559, 84674, 921, 308, 3689, 2273, 7070, 4217, 2014, 4170, 7132, 4069, 729, 301, 1959, 1390, 5971, 83478, 1508, 7092, 3579, 942, 59347, 10371, 914, 663, 8477, 7133, 10392, 7852, 10253, 3662, 917, 4318, 83890, 7099, 3553, 5594, 55332, 55819, 920, 3600,…	1066
GOTERM_BP_ALL	GO:0048869~cellular developmental process	210	0.1612	5.2197e-14	9637, 3002, 356, 837, 5777, 3108, 23064, 5196, 2534, 5325, 6586, 84824, 26191, 10252, 56940, 3399, 2999, 114548, 6850, 9262, 695, 54538, 4208, 838, 3559, 84674, 921, 308, 3689, 2273, 7070, 4217, 2014, 4170, 7132, 4069, 729, 301, 1959, 1390, 5971, 83478, 1508, 7092, 3579, 942, 59347, 10371, 914, 663, 8477, 7133, 10392, 7852, 10253, 3662, 917, 4318, 83890, 7099, 3553, 5594, 55332, 55819, 920, 3600,…	1066
GOTERM_BP_ALL	GO:0002252~immune effector process	35	0.0269	9.66271e-14	10878, 2207, 3108, 84106, 10673, 718, 958, 939, 3600, 5199, 2205, 717, 5806, 714, 5788, 30009, 729, 716, 7040, 2219, 715, 7462, 1675, 57823, 5452, 3162, 6850, 3078, 972, 3426, 1378, 3458, 51284, 730, 51311,	1066
GOTERM_BP_ALL	GO:0051240~positive regulation of multicellular organismal process	34	0.0261	1.01834e-13	10878, 2207, 868, 3108, 974, 10673, 718, 50852, 7070, 3600, 5199, 2205, 717, 2534, 714, 53347, 5788, 729, 26191, 716, 715, 7462, 1675, 912, 5027, 6850, 3078, 3932, 3426, 1378, 857, 730, 154, 51311,	1066
GOTERM_BP_ALL	GO:0048518~positive regulation of biological process	142	0.109	4.10423e-13	356, 837, 7423, 3108, 5199, 5806, 2534, 5325, 53347, 58484, 26191, 3965, 1675, 150, 3399, 114548, 6850, 9262, 3574, 5606, 695, 7187, 3043, 4208, 730, 3559, 154, 51311, 3569, 2277, 921, 3479, 7409, 2280, 2252, 4215, 718, 3428, 10203, 7070, 4217, 7132, 729, 7424, 7040, 391, 5880, 4094, 5027, 10435, 942, 3579, 3458, 51284, 7048, 914, 355, 857, 10392, 3662, 6925, 4318, 8837, 7096, 940, 10878, 7099, 3…	1066
GOTERM_BP_ALL	GO:0048513~organ development	157	0.1205	9.18711e-13	7123, 64321, 3764, 5734, 8434, 5140, 3108, 3676, 4647, 5196, 3073, 23166, 2534, 2018, 6586, 3290, 26191, 10252, 2114, 3399, 7273, 660, 6850, 55803, 3574, 54861, 54538, 695, 2995, 10019, 4208, 2054, 3679, 154, 3569, 2277, 3479, 8613, 2252, 6197, 845, 3428, 10203, 2273, 1240, 3575, 7070, 2313, 6474, 3111, 7424, 1959, 6347, 7040, 9510, 5971, 1284, 83478, 51162, 1286, 7092, 3717, 5027, 81575, 942, 26…	1066
GOTERM_BP_ALL	GO:0022610~biological adhesion	109	0.0837	1.16381e-12	120425, 2815, 6403, 10095, 3676, 3383, 9595, 50856, 23166, 9267, 84034, 22915, 3384, 8406, 3682, 83706, 58494, 27180, 1292, 933, 397, 7273, 5175, 6850, 64072, 10395, 3679, 6387, 7412, 947, 9404, 11117, 7409, 140885, 3689, 7070, 79633, 8639, 23768, 976, 2811, 6347, 948, 8832, 10894, 114132, 914, 10225, 971, 6401, 1003, 131450, 3683, 10752, 56265, 920, 3684, 3912, 25975, 22918, 57823, 6402, 1230, 1…	1066
GOTERM_BP_ALL	GO:0007155~cell adhesion	109	0.0837	1.16381e-12	120425, 2815, 6403, 10095, 3676, 3383, 9595, 50856, 23166, 9267, 84034, 22915, 3384, 8406, 3682, 83706, 58494, 27180, 1292, 933, 397, 7273, 5175, 6850, 64072, 10395, 3679, 6387, 7412, 947, 9404, 11117, 7409, 140885, 3689, 7070, 79633, 8639, 23768, 976, 2811, 6347, 948, 8832, 10894, 114132, 914, 10225, 971, 6401, 1003, 131450, 3683, 10752, 56265, 920, 3684, 3912, 25975, 22918, 57823, 6402, 1230, 1…	1066
GOTERM_BP_ALL	GO:0002253~activation of immune response	25	0.0192	9.30231e-12	10878, 2207, 868, 974, 718, 50852, 7070, 5199, 717, 2534, 714, 53347, 5788, 729, 26191, 716, 715, 7462, 1675, 6850, 3078, 3932, 3426, 1378, 730,	1066
GOTERM_BP_ALL	GO:0002460~adaptive immune response based on somatic recombination of immune receptors built from immunoglobulin superfamily domains	27	0.0207	1.11102e-11	3569, 7099, 2207, 3108, 718, 10673, 939, 958, 2205, 717, 714, 5788, 30009, 729, 10068, 716, 7040, 715, 5971, 942, 972, 3426, 3458, 1378, 3606, 730, 51311,	1066
GOTERM_BP_ALL	GO:0002250~adaptive immune response	27	0.0207	1.11102e-11	3569, 7099, 2207, 3108, 718, 10673, 939, 958, 2205, 717, 714, 5788, 30009, 729, 10068, 716, 7040, 715, 5971, 942, 972, 3426, 3458, 1378, 3606, 730, 51311,	1066
GOTERM_BP_ALL	GO:0042221~response to chemical stimulus	89	0.0683	1.98653e-11	1668, 1645, 5724, 3553, 5594, 1669, 9034, 1545, 2878, 6846, 1231, 5196, 1843, 64581, 5468, 4067, 2876, 58191, 3684, 6362, 2921, 6355, 6283, 3059, 6348, 1230, 116835, 1901, 366, 7273, 3162, 10578, 6850, 112616, 9961, 84329, 79663, 5168, 4864, 5604, 6366, 9353, 847, 2771, 7056, 6387, 51554, 4482, 25822, 2207, 2359, 3991, 26524, 2358, 7351, 2833, 3689, 6359, 6357, 1240, 2, 6361, 6352, 10628, 6351, 1…	1066
GOTERM_BP_ALL	GO:0030217~T cell differentiation	21	0.0161	3.52608e-11	3569, 7040, 7535, 5971, 915, 912, 1958, 925, 3108, 942, 6850, 972, 920, 3932, 3600, 3574, 914, 3111, 5788, 3662, 26191,	1066
GOTERM_BP_ALL	GO:0006959~humoral immune response	25	0.0192	5.2368e-11	3569, 10878, 683, 940, 9450, 718, 5199, 4068, 717, 714, 729, 6347, 716, 715, 5699, 1675, 5452, 3078, 26228, 3426, 1378, 5133, 3574, 9308, 730,	1066
GOTERM_BP_ALL	GO:0050865~regulation of cell activation	27	0.0207	1.23301e-10	940, 921, 27240, 3108, 10673, 939, 7940, 920, 958, 7070, 3600, 3111, 5788, 30009, 7040, 7535, 6850, 972, 3932, 3458, 914, 3574, 55423, 3606, 55824, 5588, 3559,	1066
GOTERM_BP_ALL	GO:0051249~regulation of lymphocyte activation	26	0.02	1.76781e-10	940, 921, 27240, 3108, 10673, 939, 7940, 920, 958, 7070, 3600, 3111, 5788, 30009, 7040, 7535, 6850, 3932, 3458, 914, 3574, 55423, 3606, 55824, 5588, 3559,	1066
GOTERM_BP_ALL	GO:0002274~myeloid leukocyte activation	16	0.0123	2.15659e-10	7099, 3937, 2207, 7462, 22918, 5971, 84106, 3162, 3579, 6850, 972, 7070, 914, 2205, 3662, 7096,	1066
GOTERM_BP_ALL	GO:0002520~immune system development	44	0.0338	3.33775e-10	3569, 7099, 9935, 915, 7538, 925, 2113, 3108, 3428, 958, 920, 939, 3575, 3600, 5196, 4067, 3111, 5788, 30009, 4033, 26191, 7040, 7535, 3394, 5971, 3059, 912, 1958, 3717, 942, 6850, 972, 3932, 81501, 3458, 3574, 914, 54861, 10019, 3791, 3662, 4005, 4318, 6688,	1066
GOTERM_BP_ALL	GO:0002443~leukocyte mediated immunity	25	0.0192	4.48318e-10	2207, 84106, 3108, 718, 939, 958, 2205, 717, 714, 30009, 5788, 729, 716, 715, 7040, 7462, 57823, 3162, 6850, 972, 3426, 3458, 1378, 730, 51311,	1066
GOTERM_BP_ALL	GO:0051251~positive regulation of lymphocyte activation	21	0.0161	5.67206e-10	940, 7040, 7535, 921, 3108, 10673, 6850, 958, 920, 939, 3932, 7070, 3458, 3600, 3574, 55423, 3606, 5588, 5788, 30009, 3559,	1066
GOTERM_BP_ALL	GO:0006968~cellular defense response	24	0.0184	6.35566e-10	10312, 23643, 4332, 10288, 7305, 719, 925, 930, 3579, 10578, 3135, 50852, 6955, 51744, 10219, 4688, 1231, 4068, 728, 922, 10871, 6352, 924, 4687,	1066
GOTERM_BP_ALL	GO:0001944~vasculature development	40	0.0307	7.78182e-10	6050, 2277, 64321, 3553, 8434, 8613, 3676, 83605, 5054, 7070, 5196, 3910, 58504, 23166, 7424, 2034, 1306, 51752, 1284, 83478, 5176, 1901, 51162, 81575, 3162, 2022, 94, 2308, 54538, 2701, 3606, 1003, 2004, 4208, 4881, 3791, 7852, 3679, 10630, 4327,	1066
GOTERM_BP_ALL	GO:0030097~hemopoiesis	40	0.0307	9.12735e-10	3569, 7099, 9935, 915, 7538, 925, 2113, 3108, 3428, 920, 939, 3600, 5196, 4067, 3111, 5788, 4033, 26191, 7040, 7535, 3394, 5971, 3059, 912, 1958, 3717, 942, 6850, 972, 3932, 81501, 3574, 914, 54861, 10019, 3791, 3662, 4005, 6688, 4318,	1066
GOTERM_BP_ALL	GO:0065008~regulation of biological quality	110	0.0844	1.4417e-09	9021, 1645, 3764, 2815, 5140, 3431, 7423, 8804, 5196, 3073, 56650, 22915, 3240, 5443, 10800, 2745, 10479, 366, 3574, 64072, 10094, 4864, 10395, 3043, 6387, 7056, 3559, 154, 3569, 2512, 308, 6357, 2273, 7070, 6916, 2014, 4170, 2313, 2811, 1959, 6347, 948, 7040, 7035, 6368, 2162, 5027, 57048, 10435, 3458, 6711, 2167, 857, 7133, 4881, 7852, 5627, 3553, 10109, 7538, 958, 1231, 817, 2876, 64167, 5023,…	1066
GOTERM_BP_ALL	GO:0001568~blood vessel development	39	0.0299	1.73404e-09	6050, 2277, 64321, 3553, 8434, 8613, 3676, 83605, 5054, 7070, 5196, 3910, 23166, 58504, 7424, 2034, 1306, 51752, 1284, 83478, 5176, 1901, 51162, 81575, 3162, 2022, 94, 2308, 54538, 2701, 3606, 1003, 2004, 4208, 4881, 3791, 7852, 3679, 4327,	1066
GOTERM_BP_ALL	GO:0048534~hemopoietic or lymphoid organ development	41	0.0315	2.23275e-09	3569, 7099, 9935, 915, 7538, 925, 2113, 3108, 3428, 920, 939, 3575, 3600, 5196, 4067, 3111, 5788, 4033, 26191, 7040, 7535, 3394, 5971, 3059, 912, 1958, 3717, 942, 6850, 972, 3932, 81501, 3574, 914, 54861, 10019, 3791, 3662, 4005, 6688, 4318,	1066
GOTERM_BP_ALL	GO:0016265~death	105	0.0806	2.2884e-09	3004, 9021, 3002, 356, 5777, 837, 23531, 23064, 8764, 5325, 58484, 3399, 56940, 2999, 114548, 9844, 9262, 3574, 54861, 695, 7187, 730, 3001, 838, 3559, 154, 3569, 7128, 84674, 921, 308, 3428, 3689, 4217, 2014, 4170, 5153, 7132, 4069, 729, 301, 6347, 7040, 597, 1508, 3717, 3579, 59347, 3458, 663, 914, 355, 8477, 7133, 10392, 7852, 929, 917, 4318, 8837, 940, 3553, 5594, 55332, 25816, 5552, 55819, 2…	1066
GOTERM_BP_ALL	GO:0008219~cell death	105	0.0806	2.2884e-09	3004, 9021, 3002, 356, 5777, 837, 23531, 23064, 8764, 5325, 58484, 3399, 56940, 2999, 114548, 9844, 9262, 3574, 54861, 695, 7187, 730, 3001, 838, 3559, 154, 3569, 7128, 84674, 921, 308, 3428, 3689, 4217, 2014, 4170, 5153, 7132, 4069, 729, 301, 6347, 7040, 597, 1508, 3717, 3579, 59347, 3458, 663, 914, 355, 8477, 7133, 10392, 7852, 929, 917, 4318, 8837, 940, 3553, 5594, 55332, 25816, 5552, 55819, 2…	1066
GOTERM_BP_ALL	GO:0048856~anatomical structure development	218	0.1673	2.30533e-09	7123, 9637, 3764, 5734, 7423, 3108, 5196, 4653, 2534, 30009, 6586, 3290, 26191, 10252, 3399, 660, 6850, 55803, 10395, 695, 54538, 2995, 4208, 2675, 8613, 3689, 1240, 2273, 7070, 2014, 2313, 1959, 9510, 10894, 23433, 5971, 83478, 7092, 5880, 942, 10435, 10371, 2919, 914, 857, 2701, 2004, 7852, 10253, 83716, 3662, 917, 4318, 22808, 7099, 6050, 3553, 5594, 9509, 920, 2171, 3600, 5745, 4033, 3912, 20…	1066
GOTERM_BP_ALL	GO:0008283~cell proliferation	101	0.0775	3.24706e-09	7453, 5777, 7423, 8462, 8804, 274, 8764, 2078, 22919, 56940, 150, 6850, 4035, 3574, 55704, 2771, 3559, 154, 3569, 2277, 921, 3479, 2252, 3428, 10203, 7070, 3570, 2014, 301, 7424, 7040, 9510, 391, 6368, 3717, 5880, 3579, 942, 414062, 2919, 7048, 857, 1003, 7852, 940, 3553, 3683, 10099, 2113, 958, 8935, 3600, 864, 3601, 4067, 1445, 2876, 3684, 3912, 3059, 5908, 4692, 8611, 1901, 3162, 4145, 7077, 9…	1066
GOTERM_BP_ALL	GO:0016064~immunoglobulin mediated immune response	19	0.0146	1.05455e-08	716, 7040, 715, 2207, 3108, 718, 972, 939, 958, 3426, 1378, 3458, 2205, 717, 714, 730, 30009, 729, 51311,	1066
GOTERM_BP_ALL	GO:0042127~regulation of cell proliferation	71	0.0545	1.07137e-08	940, 3553, 7453, 5777, 2113, 7423, 8462, 958, 8935, 864, 3600, 4067, 1445, 2876, 3912, 3059, 8611, 150, 4692, 1901, 3162, 4145, 6850, 7077, 945, 94, 6504, 10457, 3574, 55423, 3489, 3606, 5588, 55704, 1839, 3559, 154, 3569, 2277, 894, 3479, 2252, 10673, 3915, 7940, 10203, 7070, 2014, 3604, 5788, 301, 7424, 2896, 7040, 10312, 9510, 391, 6368, 3717, 5880, 84897, 3579, 942, 414062, 2919, 2308, 3087, …	1066
GOTERM_BP_ALL	GO:0001816~cytokine production	29	0.0223	1.0954e-08	940, 3569, 7099, 5724, 2207, 3937, 3553, 5552, 22900, 939, 920, 2205, 19, 53347, 58484, 4094, 3162, 114548, 6850, 942, 3458, 51284, 2167, 3606, 5588, 10392, 3662, 7096, 51311,	1066
GOTERM_BP_ALL	GO:0048468~cell development	139	0.1067	1.25188e-08	3004, 9637, 9021, 3002, 356, 837, 5777, 4647, 23531, 23064, 8764, 2534, 5325, 2018, 58484, 6586, 56940, 3399, 2999, 7273, 114548, 9844, 9262, 3574, 54861, 695, 7187, 730, 3001, 838, 3559, 154, 3569, 7128, 84674, 921, 3479, 308, 3428, 3689, 7070, 4217, 2014, 4170, 5153, 7132, 729, 4069, 301, 7424, 1959, 6347, 7040, 597, 1508, 1286, 3717, 85413, 3579, 59347, 10371, 3458, 663, 914, 355, 8477, 7133, …	1066
GOTERM_BP_ALL	GO:0030098~lymphocyte differentiation	23	0.0177	1.43114e-08	3569, 7040, 7535, 5971, 915, 912, 1958, 925, 3108, 942, 6850, 972, 920, 939, 3932, 3600, 3574, 914, 3111, 5788, 3662, 6688, 26191,	1066
GOTERM_BP_ALL	GO:0048731~system development	182	0.1397	1.65989e-08	7123, 9637, 64321, 3764, 5734, 8434, 5140, 3108, 3676, 4647, 5196, 3073, 23166, 2534, 2018, 30009, 6586, 26191, 3290, 10252, 2114, 3399, 7273, 660, 6850, 55803, 3574, 54861, 54538, 695, 2995, 10019, 4208, 2054, 3679, 154, 3569, 2277, 3479, 2675, 8613, 2252, 845, 6197, 3428, 10203, 2273, 1240, 3575, 7070, 2313, 6474, 3111, 1959, 7424, 6347, 7040, 9510, 5971, 1284, 83478, 51162, 1286, 3717, 7092, 5…	1066
GOTERM_BP_ALL	GO:0019724~B cell mediated immunity	19	0.0146	2.02265e-08	716, 7040, 715, 2207, 3108, 718, 972, 939, 958, 3426, 1378, 3458, 2205, 717, 714, 730, 30009, 729, 51311,	1066
GOTERM_BP_ALL	GO:0007275~multicellular organismal development	229	0.1757	2.26788e-08	7123, 9637, 3764, 5734, 2354, 3108, 5196, 2534, 2078, 30009, 6586, 3290, 26191, 10252, 56940, 3399, 660, 6850, 55803, 695, 54538, 2995, 4208, 7056, 2675, 8613, 56920, 3689, 3563, 1240, 2273, 7070, 2014, 4170, 2313, 1959, 9510, 1390, 5971, 83478, 5118, 7092, 942, 10371, 2919, 914, 857, 2701, 8477, 2004, 7852, 10253, 83716, 3662, 4318, 22808, 83890, 7099, 6050, 3553, 5594, 9509, 920, 2171, 3600, 57…	1066
GOTERM_BP_ALL	GO:0007166~cell surface receptor linked signal transduction	190	0.1458	2.45909e-08	9021, 2532, 5734, 9034, 5777, 3676, 919, 8764, 5196, 50856, 2534, 53347, 9934, 29909, 26191, 3682, 3516, 5443, 10800, 23683, 10288, 27180, 113, 27334, 150, 6850, 29933, 57007, 4035, 23235, 30817, 25960, 2771, 3679, 6387, 3559, 154, 3569, 2277, 2790, 9815, 2359, 3479, 64123, 2675, 5997, 7409, 8613, 718, 969, 3689, 10203, 1240, 3570, 3575, 7070, 9590, 3554, 10663, 10161, 8843, 6361, 7132, 976, 301,…	1066
GOTERM_BP_ALL	GO:0006915~apoptosis	97	0.0744	2.4675e-08	9021, 3002, 356, 5777, 837, 8764, 5325, 58484, 3399, 56940, 2999, 114548, 9844, 9262, 3574, 54861, 695, 7187, 3001, 838, 3559, 154, 3569, 84674, 7128, 921, 308, 3428, 3689, 4217, 4170, 5153, 7132, 301, 6347, 7040, 597, 1508, 3717, 3579, 59347, 3458, 663, 914, 355, 8477, 7133, 10392, 7852, 929, 917, 4318, 8837, 940, 3553, 5594, 55332, 25816, 55819, 5552, 22900, 958, 864, 2876, 5023, 6446, 57823, 1…	1066
GOTERM_BP_ALL	GO:0002521~leukocyte differentiation	27	0.0207	2.79082e-08	3569, 7099, 915, 925, 3108, 3428, 939, 920, 3600, 3111, 5788, 26191, 7040, 7535, 5971, 912, 1958, 6850, 942, 972, 3932, 81501, 914, 3574, 3662, 6688, 4318,	1066
GOTERM_BP_ALL	GO:0007243~protein kinase cascade	59	0.0453	3.32317e-08	9021, 3553, 5594, 6196, 7538, 356, 1844, 60370, 22900, 2533, 958, 1231, 2205, 2534, 4067, 7535, 3965, 3059, 5998, 56940, 150, 834, 3162, 6850, 10044, 7077, 25780, 9262, 9270, 23235, 1848, 51311, 154, 7128, 7006, 2280, 26524, 3357, 4215, 8569, 83605, 8651, 939, 4217, 7132, 9459, 6347, 9448, 3717, 2357, 6789, 80833, 6775, 728, 857, 5311, 10392, 7852, 8837,	1066
GOTERM_BP_ALL	GO:0050863~regulation of T cell activation	20	0.0153	3.53586e-08	940, 7535, 921, 27240, 3108, 10673, 6850, 920, 3932, 7070, 3600, 3574, 914, 55423, 55824, 3606, 5588, 3111, 5788, 3559,	1066
GOTERM_BP_ALL	GO:0012501~programmed cell death	97	0.0744	3.8748e-08	9021, 3002, 356, 5777, 837, 8764, 5325, 58484, 3399, 56940, 2999, 114548, 9844, 9262, 3574, 54861, 695, 7187, 3001, 838, 3559, 154, 3569, 84674, 7128, 921, 308, 3428, 3689, 4217, 4170, 5153, 7132, 301, 6347, 7040, 597, 1508, 3717, 3579, 59347, 3458, 663, 914, 355, 8477, 7133, 10392, 7852, 929, 917, 4318, 8837, 940, 3553, 5594, 55332, 25816, 55819, 5552, 22900, 958, 864, 2876, 5023, 6446, 57823, 1…	1066
GOTERM_BP_ALL	GO:0055074~calcium ion homeostasis	28	0.0215	4.52801e-08	3553, 2833, 6359, 6357, 7070, 8698, 1231, 6352, 5788, 6347, 7040, 4987, 10800, 6348, 719, 1230, 6368, 1901, 3932, 348, 728, 5311, 6363, 7178, 7852, 6387, 3074, 1043,	1066
GOTERM_BP_ALL	GO:0006874~cellular calcium ion homeostasis	28	0.0215	4.52801e-08	3553, 2833, 6359, 6357, 7070, 8698, 1231, 6352, 5788, 6347, 7040, 4987, 10800, 6348, 719, 1230, 6368, 1901, 3932, 348, 728, 5311, 6363, 7178, 7852, 6387, 3074, 1043,	1066
GOTERM_BP_ALL	GO:0055065~metal ion homeostasis	29	0.0223	5.74896e-08	3553, 2833, 6359, 6357, 7070, 8698, 1231, 6352, 5788, 6347, 7040, 4987, 10800, 10479, 6348, 719, 1230, 6368, 1901, 3932, 348, 728, 5311, 6363, 7178, 7852, 6387, 3074, 1043,	1066
GOTERM_BP_ALL	GO:0006875~cellular metal ion homeostasis	29	0.0223	5.74896e-08	3553, 2833, 6359, 6357, 7070, 8698, 1231, 6352, 5788, 6347, 7040, 4987, 10800, 10479, 6348, 719, 1230, 6368, 1901, 3932, 348, 728, 5311, 6363, 7178, 7852, 6387, 3074, 1043,	1066
GOTERM_BP_ALL	GO:0002449~lymphocyte mediated immunity	21	0.0161	8.88135e-08	716, 7040, 715, 2207, 57823, 3108, 718, 972, 958, 939, 3426, 1378, 3458, 2205, 717, 714, 5788, 730, 30009, 729, 51311,	1066
GOTERM_BP_ALL	GO:0016477~cell migration	45	0.0345	9.96002e-08	947, 9637, 2207, 3553, 10752, 8613, 9638, 3676, 3915, 7291, 3689, 6386, 7070, 5196, 3910, 2534, 64411, 58191, 3684, 6586, 3603, 1910, 7424, 3912, 7040, 8611, 4692, 1901, 51162, 5175, 9839, 3579, 6850, 10371, 94, 3458, 51225, 54538, 9270, 91624, 9353, 1839, 7852, 55704, 3791,	1066
GOTERM_BP_ALL	GO:0045087~innate immune response	25	0.0192	1.05471e-07	10878, 7099, 718, 3554, 5199, 717, 64581, 714, 4064, 729, 716, 715, 7040, 51752, 1675, 57823, 912, 8807, 3426, 1378, 51284, 730, 81035, 7096, 51311,	1066
GOTERM_BP_ALL	GO:0048514~blood vessel morphogenesis	33	0.0253	1.06235e-07	2277, 6050, 64321, 3553, 3676, 83605, 5054, 7070, 5196, 23166, 58504, 7424, 2034, 1306, 51752, 1284, 83478, 5176, 1901, 51162, 81575, 3162, 2022, 94, 54538, 3606, 4881, 4208, 2004, 3791, 7852, 3679, 4327,	1066
GOTERM_BP_ALL	GO:0051707~response to other organism	37	0.0284	1.21994e-07	1668, 3569, 7099, 2207, 1118, 5594, 1669, 10346, 3428, 10859, 2268, 3600, 6037, 5199, 5806, 64581, 23166, 6352, 5788, 58484, 4069, 6351, 7040, 6355, 6283, 3459, 912, 671, 10578, 51284, 3458, 10392, 6363, 7852, 6387, 7056, 51311,	1066
GOTERM_BP_ALL	GO:0051179~localization	288	0.221	1.41614e-07	9341, 9637, 3764, 9056, 5730, 3108, 10095, 6810, 27131, 6515, 781, 5196, 5806, 2534, 56650, 58191, 6586, 10533, 7805, 2745, 8875, 150, 366, 114548, 6850, 3772, 4864, 54538, 79890, 2350, 2512, 11117, 7409, 8613, 78989, 3689, 84617, 7070, 2, 364, 338382, 9697, 6948, 301, 948, 51762, 10462, 10894, 10484, 6397, 3579, 10371, 914, 857, 2701, 788, 91624, 7852, 917, 4321, 81035, 10087, 5950, 8905, 123041…	1066
GOTERM_BP_ALL	GO:0050870~positive regulation of T cell activation	16	0.0123	1.78289e-07	940, 7535, 921, 3108, 6850, 10673, 920, 3932, 7070, 3600, 3574, 55423, 3606, 5588, 5788, 3559,	1066
GOTERM_BP_ALL	GO:0032501~multicellular organismal process	332	0.2548	2.27593e-07	7123, 9637, 3764, 5734, 2815, 2354, 5730, 3108, 5196, 4619, 4653, 2534, 2078, 56650, 30009, 4023, 6586, 3290, 26191, 5443, 10800, 10252, 150, 56940, 3399, 366, 114548, 660, 409, 6850, 134430, 55803, 54538, 695, 2995, 4208, 56925, 7056, 3559, 921, 2675, 8613, 56920, 308, 3689, 3563, 2273, 1240, 7070, 6916, 2014, 4170, 364, 2313, 729, 1959, 948, 9510, 1390, 5971, 83478, 2162, 5118, 7092, 942, 10371…	1066
GOTERM_BP_ALL	GO:0048522~positive regulation of cellular process	112	0.086	2.98671e-07	356, 837, 7423, 5806, 5325, 58484, 3965, 3399, 150, 114548, 6850, 9262, 3574, 5606, 695, 7187, 4208, 3559, 51311, 154, 3569, 2277, 921, 3479, 7409, 2280, 2252, 4215, 718, 3428, 10203, 4217, 7070, 7132, 7424, 7040, 391, 5880, 4094, 3579, 942, 3458, 51284, 914, 7048, 355, 10392, 3662, 4318, 6925, 8837, 7096, 940, 7099, 3553, 5594, 925, 2113, 920, 958, 3600, 967, 864, 2205, 5468, 4067, 2876, 3912, 2…	1066
GOTERM_BP_ALL	GO:0051704~multi-organism process	49	0.0376	3.1275e-07	1668, 7099, 3127, 3123, 1118, 5594, 1669, 920, 10859, 3600, 5199, 6037, 5806, 23166, 64581, 58484, 3912, 6355, 6283, 8605, 53405, 10578, 6387, 7056, 5858, 3074, 51311, 3569, 10318, 2207, 3991, 10346, 3428, 2268, 6352, 2217, 5788, 1393, 4069, 6351, 2896, 7040, 3459, 912, 671, 3458, 51284, 6363, 10392, 7852,	1066
GOTERM_BP_ALL	GO:0016044~membrane organization and biogenesis	46	0.0353	4.51628e-07	9341, 8905, 23399, 79890, 2207, 23603, 57088, 7409, 30011, 718, 25801, 4647, 2690, 967, 274, 6643, 5806, 64581, 23166, 55707, 58191, 4033, 10533, 4481, 432, 10462, 7040, 2219, 8724, 8676, 22918, 10938, 57048, 9844, 26228, 4035, 6453, 8578, 914, 4864, 8038, 2054, 55704, 929, 81035, 154,	1066
GOTERM_BP_ALL	GO:0001525~angiogenesis	29	0.0223	4.7026e-07	2277, 6050, 64321, 3553, 7070, 5054, 5196, 23166, 58504, 7424, 2034, 1306, 51752, 1284, 83478, 5176, 1901, 51162, 81575, 3162, 2022, 94, 54538, 3606, 4881, 2004, 3791, 7852, 4327,	1066
GOTERM_BP_ALL	GO:0042592~homeostatic process	58	0.0445	6.5257e-07	1645, 3553, 5140, 3431, 1231, 56650, 2876, 3240, 10800, 2745, 10479, 6348, 1230, 366, 1901, 4864, 64072, 3574, 3091, 7178, 6387, 3559, 3074, 154, 3569, 2207, 2512, 2833, 10673, 6359, 6357, 8698, 7070, 285195, 4170, 6352, 5788, 1910, 6347, 7040, 4987, 10577, 719, 51314, 6368, 5027, 57048, 3932, 3458, 348, 728, 2167, 857, 4881, 5311, 6363, 7852, 1043,	1066
GOTERM_BP_ALL	GO:0048878~chemical homeostasis	43	0.033	1.04873e-06	1645, 2512, 3553, 5140, 2833, 6359, 6357, 8698, 7070, 285195, 1231, 6352, 5788, 1910, 6347, 7040, 4987, 3240, 10800, 6348, 10577, 10479, 719, 1230, 1901, 6368, 366, 57048, 3932, 348, 4864, 728, 2167, 857, 3091, 4881, 5311, 7852, 7178, 6363, 6387, 3074, 1043,	1066
GOTERM_BP_ALL	GO:0009891~positive regulation of biosynthetic process	19	0.0146	1.36574e-06	940, 3569, 7099, 3553, 942, 6850, 920, 939, 3458, 51284, 3269, 2205, 5806, 5588, 19, 3043, 3662, 51311, 7096,	1066
GOTERM_BP_ALL	GO:0030005~cellular di-, tri-valent inorganic cation homeostasis	30	0.023	1.57211e-06	3553, 2512, 2833, 6359, 6357, 8698, 7070, 1231, 6352, 5788, 6347, 7040, 4987, 3240, 10800, 6348, 719, 1230, 6368, 1901, 3932, 348, 728, 5311, 6363, 7178, 7852, 6387, 3074, 1043,	1066
GOTERM_BP_ALL	GO:0055066~di-, tri-valent inorganic cation homeostasis	30	0.023	1.79298e-06	3553, 2512, 2833, 6359, 6357, 8698, 7070, 1231, 6352, 5788, 6347, 7040, 4987, 3240, 10800, 6348, 719, 1230, 6368, 1901, 3932, 348, 728, 5311, 6363, 7178, 7852, 6387, 3074, 1043,	1066
GOTERM_BP_ALL	GO:0006956~complement activation	13	0.01	2.17256e-06	10878, 716, 715, 1675, 718, 3078, 3426, 1378, 5199, 717, 714, 730, 729,	1066
GOTERM_BP_ALL	GO:0002541~activation of plasma proteins during acute inflammatory response	13	0.01	2.17256e-06	10878, 716, 715, 1675, 718, 3078, 3426, 1378, 5199, 717, 714, 730, 729,	1066
GOTERM_BP_ALL	GO:0006909~phagocytosis	13	0.01	3.05428e-06	2219, 7040, 2207, 23603, 22918, 7409, 4647, 718, 9844, 5806, 64581, 929, 81035,	1066
GOTERM_BP_ALL	GO:0002429~immune response-activating cell surface receptor signaling pathway	12	0.0092	3.93589e-06	3932, 7070, 2207, 868, 7462, 2534, 53347, 5788, 974, 6850, 50852, 26191,	1066
GOTERM_BP_ALL	GO:0042108~positive regulation of cytokine biosynthetic process	14	0.0107	4.10327e-06	940, 7099, 3553, 6850, 942, 920, 939, 3458, 51284, 2205, 5588, 3662, 7096, 51311,	1066
GOTERM_BP_ALL	GO:0006897~endocytosis	33	0.0253	5.38824e-06	8905, 2207, 79890, 23603, 7409, 30011, 718, 4647, 2690, 274, 967, 6643, 5806, 64581, 23166, 55707, 58191, 4481, 432, 10462, 7040, 2219, 8724, 22918, 10938, 9844, 4035, 8578, 6453, 4864, 929, 81035, 154,	1066
GOTERM_BP_ALL	GO:0010324~membrane invagination	33	0.0253	5.38824e-06	8905, 2207, 79890, 23603, 7409, 30011, 718, 4647, 2690, 274, 967, 6643, 5806, 64581, 23166, 55707, 58191, 4481, 432, 10462, 7040, 2219, 8724, 22918, 10938, 9844, 4035, 8578, 6453, 4864, 929, 81035, 154,	1066
GOTERM_BP_ALL	GO:0048646~anatomical structure formation	31	0.0238	5.53099e-06	2277, 6050, 64321, 3553, 5054, 7070, 5196, 23166, 58504, 7424, 2034, 1306, 51752, 1284, 83478, 5176, 1901, 51162, 81575, 3162, 2022, 94, 8013, 54538, 3606, 4881, 9353, 2004, 3791, 7852, 4327,	1066
GOTERM_BP_ALL	GO:0002768~immune response-regulating cell surface receptor signaling pathway	12	0.0092	5.62344e-06	3932, 7070, 2207, 868, 7462, 2534, 53347, 5788, 974, 6850, 50852, 26191,	1066
GOTERM_BP_ALL	GO:0048519~negative regulation of biological process	122	0.0936	6.50537e-06	9021, 5906, 8434, 7453, 2354, 5777, 8462, 274, 5196, 5325, 22919, 83937, 3516, 3399, 397, 114548, 4035, 3574, 10395, 3559, 154, 3569, 7128, 5997, 308, 7070, 2014, 4170, 9770, 301, 2811, 6347, 1112, 7040, 54386, 597, 9510, 22846, 6368, 51162, 3717, 5027, 414062, 10371, 2919, 6711, 663, 355, 2167, 857, 1003, 4881, 2004, 2048, 6925, 8837, 51177, 940, 9705, 7099, 3553, 5594, 25816, 5552, 7538, 2113, …	1066
GOTERM_BP_ALL	GO:0030003~cellular cation homeostasis	31	0.0238	6.95641e-06	3553, 2512, 2833, 6359, 6357, 8698, 7070, 1231, 6352, 5788, 6347, 7040, 4987, 3240, 10800, 10479, 6348, 719, 1230, 6368, 1901, 3932, 348, 728, 5311, 6363, 7178, 7852, 6387, 3074, 1043,	1066
GOTERM_BP_ALL	GO:0042981~regulation of apoptosis	66	0.0507	7.51131e-06	940, 9021, 5594, 25816, 356, 837, 22900, 864, 5325, 2876, 58484, 114769, 57823, 3399, 834, 3162, 114548, 972, 10507, 9262, 3574, 54861, 695, 7187, 3606, 7178, 838, 3559, 154, 3569, 7128, 84674, 2207, 921, 330, 5292, 308, 121457, 10673, 3428, 939, 4217, 4170, 3604, 5788, 22861, 301, 6347, 7040, 597, 1149, 6494, 5294, 1508, 7185, 6789, 3932, 2308, 914, 663, 348, 355, 10392, 917, 4318, 8837,	1066
GOTERM_BP_ALL	GO:0002444~myeloid leukocyte mediated immunity	7	0.0054	7.6742e-06	2207, 2205, 7462, 3162, 84106, 718, 6850,	1066
GOTERM_BP_ALL	GO:0055080~cation homeostasis	31	0.0238	7.78873e-06	3553, 2512, 2833, 6359, 6357, 8698, 7070, 1231, 6352, 5788, 6347, 7040, 4987, 3240, 10800, 10479, 6348, 719, 1230, 6368, 1901, 3932, 348, 728, 5311, 6363, 7178, 7852, 6387, 3074, 1043,	1066
GOTERM_BP_ALL	GO:0002757~immune response-activating signal transduction	12	0.0092	7.90928e-06	3932, 7070, 2207, 868, 7462, 2534, 53347, 5788, 974, 6850, 50852, 26191,	1066
GOTERM_BP_ALL	GO:0045058~T cell selection	8	0.0061	8.94517e-06	3600, 7535, 915, 912, 3108, 6850, 972, 920,	1066
GOTERM_BP_ALL	GO:0008284~positive regulation of cell proliferation	37	0.0284	9.24298e-06	940, 3569, 2277, 894, 3479, 2252, 7423, 10673, 3915, 958, 10203, 3600, 4067, 5788, 7424, 2896, 3912, 7040, 10312, 3059, 391, 150, 1901, 5880, 4145, 6850, 3579, 942, 6504, 3574, 7048, 55423, 3606, 5588, 1839, 3559, 154,	1066
GOTERM_BP_ALL	GO:0050851~antigen receptor-mediated signaling pathway	11	0.0084	1.01965e-05	3932, 7070, 868, 7462, 2534, 53347, 5788, 974, 6850, 50852, 26191,	1066
GOTERM_BP_ALL	GO:0043067~regulation of programmed cell death	66	0.0507	1.07209e-05	940, 9021, 5594, 25816, 356, 837, 22900, 864, 5325, 2876, 58484, 114769, 57823, 3399, 834, 3162, 114548, 972, 10507, 9262, 3574, 54861, 695, 7187, 3606, 7178, 838, 3559, 154, 3569, 7128, 84674, 2207, 921, 330, 5292, 308, 121457, 10673, 3428, 939, 4217, 4170, 3604, 5788, 22861, 301, 6347, 7040, 597, 1149, 6494, 5294, 1508, 7185, 6789, 3932, 2308, 914, 663, 348, 355, 10392, 917, 4318, 8837,	1066
GOTERM_BP_ALL	GO:0002764~immune response-regulating signal transduction	12	0.0092	1.09634e-05	3932, 7070, 2207, 868, 7462, 2534, 53347, 5788, 974, 6850, 50852, 26191,	1066
GOTERM_BP_ALL	GO:0002526~acute inflammatory response	18	0.0138	1.11193e-05	10878, 3569, 716, 715, 2207, 3553, 1675, 718, 3078, 3426, 1378, 5199, 2205, 717, 714, 730, 729, 9332,	1066
GOTERM_BP_ALL	GO:0030595~leukocyte chemotaxis	10	0.0077	1.20315e-05	3458, 5196, 2207, 3553, 58191, 3684, 3579, 6850, 3603, 3689,	1066
GOTERM_BP_ALL	GO:0045727~positive regulation of translation	15	0.0115	1.61486e-05	940, 3569, 7099, 3553, 6850, 942, 920, 939, 3458, 51284, 2205, 5588, 3662, 51311, 7096,	1066
GOTERM_BP_ALL	GO:0048523~negative regulation of cellular process	116	0.089	1.63552e-05	9021, 5906, 8434, 7453, 2354, 5777, 8462, 274, 5196, 5325, 22919, 83937, 3516, 3399, 114548, 397, 4035, 3574, 10395, 3559, 154, 3569, 7128, 5997, 308, 7070, 2014, 4170, 9770, 301, 6347, 1112, 7040, 54386, 597, 9510, 22846, 6368, 51162, 3717, 414062, 2919, 6711, 663, 355, 2167, 857, 1003, 4881, 2004, 2048, 6925, 8837, 51177, 940, 9705, 7099, 3553, 5594, 25816, 7538, 2113, 22900, 8935, 5926, 864, 5…	1066
GOTERM_BP_ALL	GO:0045576~mast cell activation	7	0.0054	1.80556e-05	7070, 3937, 2207, 2205, 7462, 3162, 6850,	1066
GOTERM_BP_ALL	GO:0009887~organ morphogenesis	53	0.0407	2.29232e-05	6050, 3553, 64321, 5594, 3676, 4647, 5196, 23166, 58504, 6586, 3912, 2034, 10252, 1901, 3162, 6850, 94, 3574, 54538, 3606, 2995, 4208, 2054, 3679, 28959, 4327, 2277, 9935, 3479, 83605, 2273, 7070, 5054, 2313, 7424, 6347, 7040, 1306, 51752, 1284, 83478, 5176, 51162, 81575, 2022, 3087, 2672, 4881, 2004, 5311, 3791, 7852, 10253,	1066
GOTERM_BP_ALL	GO:0009607~response to biotic stimulus	43	0.033	2.7962e-05	1668, 3569, 7099, 25822, 2207, 1118, 5594, 1669, 10346, 3428, 10859, 2268, 3600, 6037, 5199, 5806, 64581, 23166, 6352, 5788, 58484, 4069, 6351, 6362, 7040, 6355, 6283, 3459, 286753, 912, 116835, 671, 114548, 10578, 51284, 3458, 79663, 10392, 6363, 7852, 6387, 7056, 51311,	1066
GOTERM_BP_ALL	GO:0042089~cytokine biosynthetic process	17	0.013	4.44964e-05	940, 3569, 7099, 3553, 942, 6850, 920, 939, 3458, 51284, 2205, 3606, 5588, 10392, 3662, 51311, 7096,	1066
GOTERM_BP_ALL	GO:0019932~second-messenger-mediated signaling	36	0.0276	4.56011e-05	5724, 5734, 3357, 925, 5293, 50852, 196883, 920, 10203, 8698, 1606, 3269, 1231, 2205, 5745, 10316, 1910, 6347, 79772, 4987, 7462, 23683, 113, 1230, 8611, 150, 2869, 5294, 1901, 2357, 6850, 3579, 728, 695, 2771, 154,	1066
GOTERM_BP_ALL	GO:0050871~positive regulation of B cell activation	9	0.0069	4.68538e-05	3458, 7040, 3574, 5788, 30009, 10673, 6850, 958, 939,	1066
GOTERM_BP_ALL	GO:0050793~regulation of developmental process	37	0.0284	4.947e-05	3569, 7099, 9806, 9935, 5594, 7538, 2113, 7291, 7940, 3689, 7070, 5196, 3910, 2534, 5468, 64411, 7040, 117581, 23433, 221472, 5176, 10435, 942, 445815, 10507, 7077, 10371, 348, 54873, 2672, 9353, 3679, 10630, 3662, 4005, 6688, 154,	1066
GOTERM_BP_ALL	GO:0007204~elevation of cytosolic calcium ion concentration	16	0.0123	5.07455e-05	7040, 4987, 3553, 10800, 719, 1230, 1901, 2833, 3932, 7070, 8698, 1231, 728, 5788, 7852, 1043,	1066
GOTERM_BP_ALL	GO:0051480~cytosolic calcium ion homeostasis	16	0.0123	5.07455e-05	7040, 4987, 3553, 10800, 719, 1230, 1901, 2833, 3932, 7070, 8698, 1231, 728, 5788, 7852, 1043,	1066
GOTERM_BP_ALL	GO:0050900~leukocyte migration	11	0.0084	5.22797e-05	947, 3458, 5196, 2207, 3553, 58191, 3684, 3579, 6850, 3603, 3689,	1066
GOTERM_BP_ALL	GO:0042107~cytokine metabolic process	17	0.013	5.27861e-05	940, 3569, 7099, 3553, 942, 6850, 920, 939, 3458, 51284, 2205, 3606, 5588, 10392, 3662, 51311, 7096,	1066
GOTERM_BP_ALL	GO:0065007~biological regulation	423	0.3246	5.44767e-05	54796, 3764, 5734, 1389, 2815, 3431, 356, 837, 5777, 5730, 3383, 5196, 9595, 5806, 2534, 5325, 10533, 3240, 10800, 389136, 2745, 23683, 56940, 3399, 6850, 55803, 4864, 10395, 695, 28984, 7056, 84674, 921, 2512, 7409, 5997, 3689, 7070, 4217, 2014, 2313, 56938, 7132, 1959, 948, 51762, 1112, 54386, 9510, 5971, 391, 1508, 5880, 57048, 10371, 914, 663, 857, 167465, 7852, 10253, 3662, 4318, 10878, 2724…	1066
GOTERM_BP_ALL	GO:0051247~positive regulation of protein metabolic process	19	0.0146	5.99735e-05	940, 3569, 7099, 3553, 3059, 10435, 6850, 942, 920, 939, 7070, 3458, 51284, 2205, 4067, 5588, 3662, 51311, 7096,	1066
GOTERM_BP_ALL	GO:0031328~positive regulation of cellular biosynthetic process	15	0.0115	6.8363e-05	940, 3569, 7099, 3553, 6850, 942, 920, 939, 3458, 51284, 2205, 5588, 3662, 51311, 7096,	1066
GOTERM_BP_ALL	GO:0042060~wound healing	23	0.0177	7.27958e-05	948, 7040, 57088, 22918, 7454, 7035, 2815, 10544, 2162, 308, 5175, 958, 94, 7450, 5054, 6916, 5196, 2004, 1839, 22915, 7056, 5627, 2811,	1066
GOTERM_BP_ALL	GO:0043299~leukocyte degranulation	6	0.0046	7.44938e-05	2207, 2205, 7462, 3162, 84106, 6850,	1066
GOTERM_BP_ALL	GO:0019835~cytolysis	8	0.0061	7.92033e-05	3004, 3002, 730, 2999, 3001, 729, 4069, 23531,	1066
GOTERM_BP_ALL	GO:0003013~circulatory system process	27	0.0207	8.32239e-05	3764, 3357, 4223, 6846, 2983, 2313, 56650, 2876, 64167, 4023, 1674, 1910, 5023, 5443, 51752, 719, 3162, 2022, 94, 10659, 348, 857, 4881, 3043, 1839, 6387, 154,	1066
GOTERM_BP_ALL	GO:0008015~blood circulation	27	0.0207	8.32239e-05	3764, 3357, 4223, 6846, 2983, 2313, 56650, 2876, 64167, 4023, 1674, 1910, 5023, 5443, 51752, 719, 3162, 2022, 94, 10659, 348, 857, 4881, 3043, 1839, 6387, 154,	1066
GOTERM_BP_ALL	GO:0050801~ion homeostasis	34	0.0261	8.92918e-05	3553, 2512, 2833, 6359, 6357, 8698, 7070, 285195, 1231, 6352, 5788, 1910, 6347, 7040, 4987, 3240, 10800, 10479, 6348, 719, 1230, 1901, 6368, 3932, 348, 728, 4881, 5311, 6363, 7178, 7852, 6387, 3074, 1043,	1066
GOTERM_BP_ALL	GO:0006869~lipid transport	20	0.0153	9.83148e-05	5360, 10577, 1071, 79895, 80830, 81575, 57205, 5660, 114885, 80833, 10396, 4864, 348, 857, 341, 19, 123, 23673, 2760, 10087,	1066
GOTERM_BP_ALL	GO:0050727~regulation of inflammatory response	10	0.0077	0.000100923	2207, 2205, 2167, 7133, 7132, 7538, 718, 313, 3559, 154,	1066
GOTERM_BP_ALL	GO:0031347~regulation of defense response	10	0.0077	0.000100923	2207, 2205, 2167, 7133, 7132, 7538, 718, 313, 3559, 154,	1066
GOTERM_BP_ALL	GO:0043300~regulation of leukocyte degranulation	5	0.0038	0.0001086	2207, 2205, 3162, 84106, 6850,	1066
GOTERM_BP_ALL	GO:0006468~protein amino acid phosphorylation	76	0.0583	0.000119531	9021, 5594, 6196, 2533, 5583, 920, 3716, 8764, 9535, 2205, 2534, 4067, 2078, 817, 1445, 6446, 7535, 23683, 3059, 2869, 7273, 660, 4145, 6850, 11213, 5166, 94, 9262, 51225, 5606, 54861, 9020, 695, 5604, 23235, 5588, 55704, 6793, 2242, 894, 5292, 3991, 7006, 26524, 4215, 8569, 5293, 6197, 8651, 3689, 3563, 2268, 10981, 4217, 7070, 5579, 558, 1263, 6347, 10461, 7040, 3055, 197259, 9448, 5294, 3717, …	1066
GOTERM_BP_ALL	GO:0050852~T cell receptor signaling pathway	8	0.0061	0.00012187	3932, 7070, 868, 2534, 53347, 5788, 50852, 26191,	1066
GOTERM_BP_ALL	GO:0030593~neutrophil chemotaxis	7	0.0054	0.000123038	3458, 2207, 3553, 3684, 3579, 6850, 3689,	1066
GOTERM_BP_ALL	GO:0042035~regulation of cytokine biosynthetic process	15	0.0115	0.000140326	940, 3569, 7099, 3553, 6850, 942, 920, 939, 3458, 51284, 2205, 5588, 3662, 51311, 7096,	1066
GOTERM_BP_ALL	GO:0018212~peptidyl-tyrosine modification	14	0.0107	0.000160789	8460, 3059, 3717, 6850, 8651, 3689, 920, 7070, 3716, 51225, 8764, 2205, 2534, 4067,	1066
GOTERM_BP_ALL	GO:0009653~anatomical structure morphogenesis	111	0.0852	0.000163343	9637, 9021, 64321, 3764, 10170, 7423, 3676, 4647, 8804, 5196, 23166, 4653, 2534, 6586, 10252, 3399, 6850, 3574, 10395, 54538, 2995, 3043, 4208, 55704, 2054, 3679, 154, 2277, 56603, 3479, 8613, 3689, 2273, 7070, 2014, 2313, 2811, 7424, 6347, 7040, 10894, 23433, 1284, 83478, 51162, 5880, 81575, 10435, 10371, 3458, 857, 54873, 4881, 2004, 7852, 10253, 917, 6050, 3553, 5594, 10752, 58504, 5468, 64411…	1066
GOTERM_BP_ALL	GO:0043065~positive regulation of apoptosis	35	0.0269	0.00016682	921, 5594, 356, 837, 121457, 3428, 939, 4217, 864, 3604, 5325, 2876, 5788, 58484, 22861, 7040, 57823, 1149, 6494, 3399, 114548, 3162, 6789, 3932, 9262, 348, 914, 355, 695, 7187, 3606, 3559, 4318, 8837, 154,	1066
GOTERM_BP_ALL	GO:0009966~regulation of signal transduction	64	0.0491	0.000174167	9021, 9910, 80183, 3553, 9922, 356, 925, 22900, 920, 958, 2205, 4067, 64411, 9267, 10252, 3965, 3059, 221472, 5998, 2869, 27128, 834, 1901, 3162, 6850, 7077, 25780, 4035, 55803, 6453, 23235, 10156, 154, 7128, 9815, 3479, 7409, 5997, 2280, 8613, 3357, 4215, 50852, 8651, 939, 7132, 5788, 9459, 23179, 7040, 23102, 6494, 116986, 2022, 64926, 80833, 10235, 857, 10392, 10253, 9138, 64407, 153020, 8837,	1066
GOTERM_BP_ALL	GO:0055082~cellular chemical homeostasis	31	0.0238	0.000175142	3553, 2512, 2833, 6359, 6357, 8698, 7070, 1231, 6352, 5788, 6347, 7040, 4987, 3240, 10800, 10479, 6348, 719, 1230, 6368, 1901, 3932, 348, 728, 5311, 6363, 7178, 7852, 6387, 3074, 1043,	1066
GOTERM_BP_ALL	GO:0006873~cellular ion homeostasis	31	0.0238	0.000175142	3553, 2512, 2833, 6359, 6357, 8698, 7070, 1231, 6352, 5788, 6347, 7040, 4987, 3240, 10800, 10479, 6348, 719, 1230, 6368, 1901, 3932, 348, 728, 5311, 6363, 7178, 7852, 6387, 3074, 1043,	1066
GOTERM_BP_ALL	GO:0045619~regulation of lymphocyte differentiation	8	0.0061	0.000181456	3600, 3574, 7535, 914, 3111, 3108, 6850, 939,	1066
GOTERM_BP_ALL	GO:0043068~positive regulation of programmed cell death	35	0.0269	0.000194102	921, 5594, 356, 837, 121457, 3428, 939, 4217, 864, 3604, 5325, 2876, 5788, 58484, 22861, 7040, 57823, 1149, 6494, 3399, 114548, 3162, 6789, 3932, 9262, 348, 914, 355, 695, 7187, 3606, 3559, 4318, 8837, 154,	1066
GOTERM_BP_ALL	GO:0045580~regulation of T cell differentiation	7	0.0054	0.000202703	3600, 3574, 7535, 914, 3111, 3108, 6850,	1066
GOTERM_BP_ALL	GO:0016192~vesicle-mediated transport	58	0.0445	0.000219432	9341, 8905, 23603, 10791, 84106, 4647, 51226, 6810, 274, 967, 2690, 6643, 2205, 5806, 23166, 64581, 64411, 55707, 58191, 9267, 4033, 4481, 432, 2219, 6355, 8724, 7462, 22918, 8676, 115827, 6348, 3162, 6850, 9844, 2934, 4035, 6453, 4864, 2054, 8417, 154, 2207, 79890, 7409, 7454, 30011, 718, 6352, 19, 23673, 10462, 7040, 10484, 10938, 8578, 10121, 929, 81035,	1066
GOTERM_BP_ALL	GO:0007599~hemostasis	19	0.0146	0.000265231	948, 57088, 22918, 7454, 7035, 2815, 10544, 2162, 308, 958, 7450, 5054, 6916, 5196, 2313, 22915, 7056, 5627, 2811,	1066
GOTERM_BP_ALL	GO:0046651~lymphocyte proliferation	15	0.0115	0.000270218	940, 3683, 6850, 10673, 7940, 958, 3600, 8764, 3574, 3606, 5588, 5788, 3684, 7852, 3559,	1066
GOTERM_BP_ALL	GO:0032943~mononuclear cell proliferation	15	0.0115	0.000270218	940, 3683, 6850, 10673, 7940, 958, 3600, 8764, 3574, 3606, 5588, 5788, 3684, 7852, 3559,	1066
GOTERM_BP_ALL	GO:0050878~regulation of body fluid levels	21	0.0161	0.000295108	948, 57088, 22918, 7454, 7035, 2815, 10544, 2162, 366, 308, 958, 7450, 5054, 6916, 5196, 2313, 4881, 7056, 22915, 5627, 2811,	1066
GOTERM_BP_ALL	GO:0050854~regulation of antigen receptor-mediated signaling pathway	6	0.0046	0.000297981	3932, 7070, 868, 53347, 5788, 50852,	1066
GOTERM_BP_ALL	GO:0002440~production of molecular mediator of immune response	10	0.0077	0.000302143	3458, 7040, 2207, 5788, 5452, 30009, 3162, 10673, 958, 939,	1066
GOTERM_BP_ALL	GO:0008285~negative regulation of cell proliferation	33	0.0253	0.000320018	3569, 3553, 7453, 5777, 2113, 8462, 7940, 8935, 7070, 864, 2014, 3604, 1445, 7040, 9510, 8611, 4692, 6368, 3717, 3162, 84897, 414062, 7077, 945, 94, 10457, 2919, 199, 857, 55423, 3489, 1003, 3559,	1066
GOTERM_BP_ALL	GO:0006958~complement activation, classical pathway	9	0.0069	0.0003517	3426, 1378, 716, 715, 717, 714, 730, 729, 718,	1066
GOTERM_BP_ALL	GO:0048002~antigen processing and presentation of peptide antigen	13	0.01	0.000375044	2207, 3105, 51752, 3134, 3133, 3108, 10437, 3135, 3106, 3107, 2217, 64167, 3111, 567,	1066
GOTERM_BP_ALL	GO:0050671~positive regulation of lymphocyte proliferation	10	0.0077	0.000385897	940, 3600, 3574, 3606, 5588, 5788, 10673, 6850, 3559, 958,	1066
GOTERM_BP_ALL	GO:0032946~positive regulation of mononuclear cell proliferation	10	0.0077	0.000385897	940, 3600, 3574, 3606, 5588, 5788, 10673, 6850, 3559, 958,	1066
GOTERM_BP_ALL	GO:0030099~myeloid cell differentiation	17	0.013	0.00041891	7099, 3394, 9935, 5971, 3059, 7538, 3717, 2113, 3428, 81501, 5196, 54861, 4067, 3662, 4005, 6688, 4318,	1066
GOTERM_BP_ALL	GO:0007596~blood coagulation	18	0.0138	0.00042781	948, 57088, 22918, 7035, 2815, 7454, 10544, 2162, 308, 958, 7450, 5054, 6916, 5196, 22915, 7056, 5627, 2811,	1066
GOTERM_BP_ALL	GO:0018108~peptidyl-tyrosine phosphorylation	13	0.01	0.000445536	3059, 3717, 6850, 8651, 3689, 920, 7070, 3716, 8764, 51225, 2205, 2534, 4067,	1066
GOTERM_BP_ALL	GO:0050864~regulation of B cell activation	9	0.0069	0.000462727	3458, 7040, 3574, 5788, 30009, 10673, 6850, 958, 939,	1066
GOTERM_BP_ALL	GO:0042098~T cell proliferation	12	0.0092	0.000513857	940, 3600, 8764, 3683, 3606, 5588, 5788, 7852, 3684, 10673, 6850, 3559,	1066
GOTERM_BP_ALL	GO:0019725~cellular homeostasis	39	0.0299	0.000517857	3553, 2512, 3431, 2833, 6359, 6357, 8698, 7070, 285195, 1231, 4170, 6352, 56650, 2876, 5788, 6347, 7040, 4987, 3240, 10800, 2745, 6348, 10479, 719, 51314, 1230, 1901, 6368, 3932, 348, 64072, 728, 5311, 7178, 6363, 7852, 6387, 3074, 1043,	1066
GOTERM_BP_ALL	GO:0050817~coagulation	18	0.0138	0.000543777	948, 57088, 22918, 7035, 2815, 7454, 10544, 2162, 308, 958, 7450, 5054, 6916, 5196, 22915, 7056, 5627, 2811,	1066
GOTERM_BP_ALL	GO:0006690~icosanoid metabolic process	11	0.0084	0.000574073	6916, 27306, 2205, 8644, 7132, 5730, 240, 6850, 4048, 972, 57140,	1066
GOTERM_BP_ALL	GO:0002455~humoral immune response mediated by circulating immunoglobulin	9	0.0069	0.000600557	3426, 1378, 716, 715, 717, 714, 730, 729, 718,	1066
GOTERM_BP_ALL	GO:0050850~positive regulation of calcium-mediated signaling	5	0.0038	0.000678767	2205, 925, 6850, 50852, 920,	1066
GOTERM_BP_ALL	GO:0043303~mast cell degranulation	5	0.0038	0.000678767	2207, 2205, 7462, 3162, 6850,	1066
GOTERM_BP_ALL	GO:0002448~mast cell mediated immunity	5	0.0038	0.000678767	2207, 2205, 7462, 3162, 6850,	1066
GOTERM_BP_ALL	GO:0030155~regulation of cell adhesion	14	0.0107	0.000697331	7409, 6494, 1901, 397, 94, 3383, 9595, 3910, 10395, 7045, 27299, 55423, 3606, 9267,	1066
GOTERM_BP_ALL	GO:0046456~icosanoid biosynthetic process	9	0.0069	0.000769716	6916, 27306, 2205, 5730, 240, 6850, 4048, 972, 57140,	1066
GOTERM_BP_ALL	GO:0006917~induction of apoptosis	29	0.0223	0.000808604	921, 5594, 356, 837, 121457, 3428, 939, 4217, 864, 3604, 5325, 2876, 5788, 22861, 7040, 57823, 1149, 6494, 3162, 114548, 3932, 9262, 348, 914, 355, 695, 7187, 3606, 8837,	1066
GOTERM_BP_ALL	GO:0016042~lipid catabolic process	21	0.0161	0.000830177	51170, 1178, 8605, 3991, 5336, 81501, 5168, 348, 3073, 7941, 5322, 4023, 23768, 2760, 51365, 5337, 3988, 57104, 3074, 23646, 2896,	1066
GOTERM_BP_ALL	GO:0019221~cytokine and chemokine mediated signaling pathway	11	0.0084	0.00084177	3554, 6775, 5196, 1231, 3553, 7133, 1230, 7132, 5788, 8651, 11213,	1066
GOTERM_BP_ALL	GO:0030334~regulation of cell migration	13	0.01	0.00084931	3912, 1901, 51162, 5175, 94, 7070, 51225, 3910, 54538, 64411, 91624, 7852, 1839,	1066
GOTERM_BP_ALL	GO:0012502~induction of programmed cell death	29	0.0223	0.000870432	921, 5594, 356, 837, 121457, 3428, 939, 4217, 864, 3604, 5325, 2876, 5788, 22861, 7040, 57823, 1149, 6494, 3162, 114548, 3932, 9262, 348, 914, 355, 695, 7187, 3606, 8837,	1066
GOTERM_BP_ALL	GO:0002377~immunoglobulin production	8	0.0061	0.000917549	3458, 7040, 5788, 5452, 30009, 10673, 958, 939,	1066
GOTERM_BP_ALL	GO:0051270~regulation of cell motility	14	0.0107	0.000927784	3912, 1901, 51162, 5175, 94, 7070, 51225, 3910, 54538, 64411, 91624, 7852, 1839, 10630,	1066
GOTERM_BP_ALL	GO:0009620~response to fungus	7	0.0054	0.00098511	1668, 7099, 7040, 6283, 5806, 1669, 10578,	1066
GOTERM_BP_ALL	GO:0022604~regulation of cell morphogenesis	11	0.0084	0.0010098	23433, 54873, 2534, 221472, 64411, 3679, 10435, 10630, 445815, 7940, 3689,	1066
GOTERM_BP_ALL	GO:0022603~regulation of anatomical structure morphogenesis	11	0.0084	0.0010098	23433, 54873, 2534, 221472, 64411, 3679, 10435, 10630, 445815, 7940, 3689,	1066
GOTERM_BP_ALL	GO:0008360~regulation of cell shape	11	0.0084	0.0010098	23433, 54873, 2534, 221472, 64411, 3679, 10435, 10630, 445815, 7940, 3689,	1066
GOTERM_BP_ALL	GO:0006631~fatty acid metabolic process	25	0.0192	0.00102584	27306, 51084, 3991, 5730, 4048, 3032, 6916, 225, 2180, 2205, 7132, 4023, 2182, 948, 8605, 3030, 8644, 240, 6850, 972, 57140, 51703, 54988, 10449, 3995,	1066
GOTERM_BP_ALL	GO:0007264~small GTPase mediated signal transduction	54	0.0414	0.00112779	9910, 5906, 9922, 10750, 64411, 9267, 115827, 221472, 5908, 9046, 150, 27128, 1901, 3162, 5175, 397, 10044, 9844, 25780, 55803, 6453, 10156, 9815, 9363, 3479, 7409, 395, 115761, 10981, 6386, 79930, 115273, 2669, 338382, 9459, 51762, 23179, 11186, 10123, 23433, 23102, 6494, 391, 393, 116986, 5880, 64926, 3932, 6236, 10235, 9138, 153020, 5337, 22808,	1066
GOTERM_BP_ALL	GO:0048583~regulation of response to stimulus	10	0.0077	0.00113977	2207, 2205, 2167, 7133, 7132, 7538, 718, 313, 3559, 154,	1066
GOTERM_BP_ALL	GO:0050670~regulation of lymphocyte proliferation	11	0.0084	0.0012043	940, 3600, 3574, 3606, 5588, 5788, 10673, 6850, 3559, 958, 7940,	1066
GOTERM_BP_ALL	GO:0032944~regulation of mononuclear cell proliferation	11	0.0084	0.0012043	940, 3600, 3574, 3606, 5588, 5788, 10673, 6850, 3559, 958, 7940,	1066
GOTERM_BP_ALL	GO:0009615~response to virus	17	0.013	0.00122787	1668, 6355, 3459, 10346, 3428, 10859, 2268, 3458, 51284, 3600, 6352, 5788, 6363, 7852, 6387, 6351, 51311,	1066
GOTERM_BP_ALL	GO:0050790~regulation of catalytic activity	53	0.0407	0.0012571	9910, 80183, 1844, 60370, 22900, 920, 1231, 2205, 64411, 2876, 58484, 10252, 23683, 113, 5998, 221472, 150, 56940, 8611, 1901, 114548, 6850, 25780, 55803, 5606, 55704, 2771, 28984, 1848, 154, 894, 9815, 7409, 26524, 8698, 1606, 7070, 4217, 5788, 10316, 22861, 1910, 23102, 1508, 116986, 2357, 3932, 728, 857, 2167, 7852, 10253, 2760,	1066
GOTERM_BP_ALL	GO:0043304~regulation of mast cell degranulation	4	0.0031	0.00126086	2207, 2205, 3162, 6850,	1066
GOTERM_BP_ALL	GO:0007265~Ras protein signal transduction	33	0.0253	0.00126611	9910, 9815, 3479, 9922, 7409, 395, 6386, 10750, 79930, 64411, 9459, 9267, 11186, 23102, 221472, 9046, 393, 150, 391, 27128, 116986, 1901, 397, 5175, 9844, 25780, 3932, 55803, 6453, 10235, 9138, 5337, 22808,	1066
GOTERM_BP_ALL	GO:0050856~regulation of T cell receptor signaling pathway	5	0.0038	0.00128304	3932, 7070, 868, 53347, 50852,	1066
GOTERM_BP_ALL	GO:0050663~cytokine secretion	7	0.0054	0.00135603	3458, 3937, 19, 5552, 58484, 114548, 22900,	1066
GOTERM_BP_ALL	GO:0055092~sterol homeostasis	7	0.0054	0.00135603	1645, 348, 4864, 2167, 857, 10577, 57048,	1066
GOTERM_BP_ALL	GO:0055088~lipid homeostasis	7	0.0054	0.00135603	1645, 348, 4864, 2167, 857, 10577, 57048,	1066
GOTERM_BP_ALL	GO:0007040~lysosome organization and biogenesis	7	0.0054	0.00135603	5660, 3073, 10479, 19, 4647, 3074, 51172,	1066
GOTERM_BP_ALL	GO:0042632~cholesterol homeostasis	7	0.0054	0.00135603	1645, 348, 4864, 2167, 857, 10577, 57048,	1066
GOTERM_BP_ALL	GO:0040012~regulation of locomotion	14	0.0107	0.00158219	3912, 1901, 51162, 5175, 94, 7070, 51225, 3910, 54538, 64411, 91624, 7852, 1839, 10630,	1066
GOTERM_BP_ALL	GO:0006022~aminoglycan metabolic process	11	0.0084	0.00168499	10894, 2517, 3073, 50515, 55790, 80760, 8692, 2799, 4669, 4245, 3074,	1066
GOTERM_BP_ALL	GO:0009617~response to bacterium	17	0.013	0.00169532	1668, 2207, 5594, 1118, 6283, 1669, 912, 671, 10578, 3458, 5199, 6037, 23166, 10392, 58484, 4069, 7056,	1066
GOTERM_BP_ALL	GO:0065009~regulation of a molecular function	58	0.0445	0.00172466	9910, 80183, 1844, 60370, 22900, 920, 1231, 2205, 64411, 2876, 58484, 10252, 23683, 221472, 113, 5998, 150, 56940, 3399, 8611, 1901, 3162, 114548, 6850, 25780, 55803, 5606, 5588, 55704, 2771, 28984, 1848, 154, 894, 9815, 7409, 26524, 8698, 1606, 7070, 4217, 5788, 10316, 22861, 1910, 7040, 11186, 23102, 1508, 116986, 2357, 3932, 728, 2167, 857, 7852, 10253, 2760,	1066
GOTERM_BP_ALL	GO:0040011~locomotion	14	0.0107	0.00179503	3912, 1901, 51162, 5175, 94, 7070, 51225, 3910, 54538, 64411, 91624, 7852, 1839, 10630,	1066
GOTERM_BP_ALL	GO:0009595~detection of biotic stimulus	6	0.0046	0.00187298	7099, 912, 10392, 58484, 114548, 51311,	1066
GOTERM_BP_ALL	GO:0006796~phosphate metabolic process	97	0.0744	0.00192791	9021, 5777, 2533, 5583, 3716, 8764, 5800, 1843, 2534, 2078, 26191, 23683, 56940, 5778, 660, 7273, 6850, 9262, 54861, 5606, 9020, 695, 23235, 55704, 1848, 6793, 4215, 132160, 8569, 5293, 6197, 168448, 3563, 3689, 10981, 7070, 4217, 558, 6347, 5305, 10461, 7040, 9448, 3717, 7294, 7048, 4881, 2048, 10087, 5594, 6196, 526, 5791, 1844, 920, 9535, 2205, 4067, 817, 1445, 150290, 6446, 7535, 3059, 2869, …	1066
GOTERM_BP_ALL	GO:0006793~phosphorus metabolic process	97	0.0744	0.00192791	9021, 5777, 2533, 5583, 3716, 8764, 5800, 1843, 2534, 2078, 26191, 23683, 56940, 5778, 660, 7273, 6850, 9262, 54861, 5606, 9020, 695, 23235, 55704, 1848, 6793, 4215, 132160, 8569, 5293, 6197, 168448, 3563, 3689, 10981, 7070, 4217, 558, 6347, 5305, 10461, 7040, 9448, 3717, 7294, 7048, 4881, 2048, 10087, 5594, 6196, 526, 5791, 1844, 920, 9535, 2205, 4067, 817, 1445, 150290, 6446, 7535, 3059, 2869, …	1066
GOTERM_BP_ALL	GO:0042102~positive regulation of T cell proliferation	8	0.0061	0.00196075	940, 3600, 3606, 5588, 5788, 10673, 6850, 3559,	1066
GOTERM_BP_ALL	GO:0009306~protein secretion	11	0.0084	0.00197778	3458, 3937, 19, 5552, 5452, 58484, 114548, 10673, 22900, 958, 939,	1066
GOTERM_BP_ALL	GO:0030029~actin filament-based process	29	0.0223	0.002001	1730, 7454, 10109, 395, 4647, 6386, 4644, 140825, 10092, 23136, 221472, 150, 1901, 5880, 2037, 7273, 397, 10435, 9844, 2934, 2919, 6711, 10094, 1265, 55704, 3936, 6387, 10580, 22808,	1066
GOTERM_BP_ALL	GO:0000165~MAPKKK cascade	23	0.0177	0.00200248	3553, 5594, 5998, 56940, 150, 1844, 60370, 4215, 2357, 6850, 10044, 83605, 7077, 939, 25780, 4217, 2205, 728, 857, 9459, 7852, 1848, 154,	1066
GOTERM_BP_ALL	GO:0009967~positive regulation of signal transduction	22	0.0169	0.00203371	3553, 3965, 3059, 2280, 3357, 834, 356, 925, 4215, 3162, 6850, 50852, 920, 939, 958, 80833, 2205, 4067, 7132, 10392, 8837, 154,	1066
GOTERM_BP_ALL	GO:0006629~lipid metabolic process	75	0.0576	0.00205761	23228, 1645, 10170, 1071, 1545, 5336, 5730, 4048, 1588, 11343, 2171, 3032, 3073, 2205, 5468, 5322, 123, 4023, 57104, 3290, 5360, 51170, 8605, 8611, 240, 313, 6850, 972, 57140, 51703, 8869, 81501, 4035, 5168, 4864, 54988, 3074, 27306, 51084, 3991, 8613, 5293, 5660, 6916, 225, 2180, 9023, 7941, 19, 7132, 2182, 23768, 301, 2896, 5305, 948, 1178, 55911, 10577, 8644, 3030, 5294, 5919, 114885, 84803, 3…	1066
GOTERM_BP_ALL	GO:0050848~regulation of calcium-mediated signaling	5	0.0038	0.00218306	2205, 925, 6850, 50852, 920,	1066
GOTERM_BP_ALL	GO:0045621~positive regulation of lymphocyte differentiation	5	0.0038	0.00218306	3574, 7535, 3108, 6850, 939,	1066
GOTERM_BP_ALL	GO:0043086~negative regulation of catalytic activity	15	0.0115	0.00225736	10252, 5998, 26524, 56940, 150, 1844, 7070, 1231, 857, 2167, 5788, 2771, 10253, 1848, 1910,	1066
GOTERM_BP_ALL	GO:0002474~antigen processing and presentation of peptide antigen via MHC class I	11	0.0084	0.00231023	2207, 3105, 51752, 2217, 3134, 64167, 3133, 567, 3108, 3106, 3107, 3135,	1066
GOTERM_BP_ALL	GO:0007033~vacuole organization and biogenesis	7	0.0054	0.00240638	5660, 3073, 10479, 19, 4647, 3074, 51172,	1066
GOTERM_BP_ALL	GO:0042113~B cell activation	13	0.01	0.00257901	7040, 7462, 55024, 6850, 10673, 939, 958, 8935, 3458, 3574, 931, 30009, 5788,	1066
GOTERM_BP_ALL	GO:0043405~regulation of MAP kinase activity	16	0.0123	0.00297801	10252, 5998, 56940, 150, 1844, 60370, 2357, 6850, 4217, 2205, 728, 857, 7852, 10253, 1848, 154,	1066
GOTERM_BP_ALL	GO:0019886~antigen processing and presentation of exogenous peptide antigen via MHC class II	4	0.0031	0.00298924	2207, 3111, 3108, 10437,	1066
GOTERM_BP_ALL	GO:0002495~antigen processing and presentation of peptide antigen via MHC class II	4	0.0031	0.00298924	2207, 3111, 3108, 10437,	1066
GOTERM_BP_ALL	GO:0002478~antigen processing and presentation of exogenous peptide antigen	4	0.0031	0.00298924	2207, 3111, 3108, 10437,	1066
GOTERM_BP_ALL	GO:0033344~cholesterol efflux	4	0.0031	0.00298924	348, 4864, 19, 23673,	1066
GOTERM_BP_ALL	GO:0030036~actin cytoskeleton organization and biogenesis	27	0.0207	0.00305937	1730, 7454, 395, 10109, 6386, 140825, 10092, 23136, 221472, 150, 1901, 5880, 2037, 7273, 397, 10435, 9844, 2934, 2919, 6711, 10094, 1265, 55704, 3936, 6387, 10580, 22808,	1066
GOTERM_BP_ALL	GO:0032787~monocarboxylic acid metabolic process	30	0.023	0.00312982	27306, 1645, 51084, 3479, 3991, 5730, 4048, 3032, 6916, 225, 2205, 2180, 2819, 7132, 4023, 2182, 948, 55790, 8605, 8644, 3030, 240, 6850, 972, 57140, 51703, 54988, 4864, 10449, 3995,	1066
GOTERM_BP_ALL	GO:0019722~calcium-mediated signaling	9	0.0069	0.00329576	79772, 2205, 7462, 695, 10316, 925, 6850, 50852, 920,	1066
GOTERM_BP_ALL	GO:0050702~interleukin-1 beta secretion	5	0.0038	0.00343978	3458, 19, 58484, 114548, 22900,	1066
GOTERM_BP_ALL	GO:0007229~integrin-mediated signaling pathway	13	0.01	0.00371389	3682, 9510, 3683, 7409, 3676, 84106, 6850, 83605, 3689, 3678, 27299, 3684, 3679,	1066
GOTERM_BP_ALL	GO:0001932~regulation of protein amino acid phosphorylation	11	0.0084	0.00411427	7070, 894, 9021, 2205, 3059, 4067, 55704, 6850, 8651, 920, 3689,	1066
GOTERM_BP_ALL	GO:0033238~regulation of amine metabolic process	11	0.0084	0.00470463	7070, 894, 9021, 2205, 3059, 4067, 55704, 6850, 8651, 920, 3689,	1066
GOTERM_BP_ALL	GO:0006521~regulation of amino acid metabolic process	11	0.0084	0.00470463	7070, 894, 9021, 2205, 3059, 4067, 55704, 6850, 8651, 920, 3689,	1066
GOTERM_BP_ALL	GO:0006693~prostaglandin metabolic process	6	0.0046	0.00486236	6916, 27306, 8644, 7132, 5730, 972,	1066
GOTERM_BP_ALL	GO:0006692~prostanoid metabolic process	6	0.0046	0.00486236	6916, 27306, 8644, 7132, 5730, 972,	1066
GOTERM_BP_ALL	GO:0045859~regulation of protein kinase activity	28	0.0215	0.0050367	894, 26524, 1844, 60370, 920, 1606, 4217, 7070, 2205, 5788, 10252, 23683, 5998, 150, 56940, 8611, 6850, 2357, 5606, 728, 857, 2167, 55704, 28984, 7852, 10253, 1848, 154,	1066
GOTERM_BP_ALL	GO:0045086~positive regulation of interleukin-2 biosynthetic process	5	0.0038	0.005111	940, 5588, 942, 3662, 920,	1066
GOTERM_BP_ALL	GO:0050832~defense response to fungus	5	0.0038	0.005111	1668, 7040, 6283, 1669, 10578,	1066
GOTERM_BP_ALL	GO:0050729~positive regulation of inflammatory response	5	0.0038	0.005111	2207, 2205, 2167, 7132, 718,	1066
GOTERM_BP_ALL	GO:0050701~interleukin-1 secretion	5	0.0038	0.005111	3458, 19, 58484, 114548, 22900,	1066
GOTERM_BP_ALL	GO:0031349~positive regulation of defense response	5	0.0038	0.005111	2207, 2205, 2167, 7132, 718,	1066
GOTERM_BP_ALL	GO:0030203~glycosaminoglycan metabolic process	10	0.0077	0.00515038	10894, 2517, 3073, 50515, 55790, 80760, 8692, 2799, 4669, 3074,	1066
GOTERM_BP_ALL	GO:0006817~phosphate transport	15	0.0115	0.00518619	114902, 2219, 1306, 11117, 1291, 1292, 1284, 1286, 78989, 1282, 286133, 714, 8685, 4481, 81035,	1066
GOTERM_BP_ALL	GO:0018193~peptidyl-amino acid modification	18	0.0138	0.00525493	8460, 4836, 3059, 9397, 3717, 6850, 8651, 3689, 920, 5166, 6789, 7070, 3716, 51225, 8764, 2205, 2534, 4067,	1066
GOTERM_BP_ALL	GO:0007188~G-protein signaling, coupled to cAMP nucleotide second messenger	14	0.0107	0.00552698	4987, 5734, 113, 2869, 150, 1901, 2357, 196883, 10203, 8698, 1231, 2771, 1910, 154,	1066
GOTERM_BP_ALL	GO:0006027~glycosaminoglycan catabolic process	4	0.0031	0.00567065	10894, 2517, 8692, 2799,	1066
GOTERM_BP_ALL	GO:0006026~aminoglycan catabolic process	4	0.0031	0.00567065	10894, 2517, 8692, 2799,	1066
GOTERM_BP_ALL	GO:0008354~germ cell migration	4	0.0031	0.00567065	7040, 8611, 8613, 7852,	1066
GOTERM_BP_ALL	GO:0051283~negative regulation of sequestering of calcium ion	4	0.0031	0.00567065	3932, 7070, 7040, 5788,	1066
GOTERM_BP_ALL	GO:0051282~regulation of sequestering of calcium ion	4	0.0031	0.00567065	3932, 7070, 7040, 5788,	1066
GOTERM_BP_ALL	GO:0045582~positive regulation of T cell differentiation	4	0.0031	0.00567065	3574, 7535, 3108, 6850,	1066
GOTERM_BP_ALL	GO:0051209~release of sequestered calcium ion into cytosol	4	0.0031	0.00567065	3932, 7070, 7040, 5788,	1066
GOTERM_BP_ALL	GO:0033673~negative regulation of kinase activity	11	0.0084	0.00608366	7070, 2167, 857, 10252, 5998, 26524, 56940, 5788, 10253, 1844, 1848,	1066
GOTERM_BP_ALL	GO:0006469~negative regulation of protein kinase activity	11	0.0084	0.00608366	7070, 2167, 857, 10252, 5998, 26524, 56940, 5788, 10253, 1844, 1848,	1066
GOTERM_BP_ALL	GO:0050789~regulation of biological process	368	0.2824	0.00630621	54796, 4332, 5734, 1389, 3431, 2354, 356, 837, 5777, 5730, 3108, 7423, 3383, 5196, 9595, 5806, 2534, 2078, 5325, 30009, 10533, 26191, 3097, 3516, 389136, 3965, 23077, 10252, 150, 3399, 114548, 6850, 9262, 55803, 5606, 10395, 54538, 695, 2908, 4208, 28984, 838, 3559, 84674, 9815, 921, 7409, 5997, 2280, 8613, 308, 4215, 8569, 3689, 7070, 4217, 2014, 4170, 2313, 9770, 56938, 7132, 729, 301, 1959, 51…	1066
GOTERM_BP_ALL	GO:0030301~cholesterol transport	6	0.0046	0.00635361	348, 4864, 857, 10577, 19, 23673,	1066
GOTERM_BP_ALL	GO:0042094~interleukin-2 biosynthetic process	6	0.0046	0.00635361	940, 3606, 5588, 942, 3662, 920,	1066
GOTERM_BP_ALL	GO:0015918~sterol transport	6	0.0046	0.00635361	348, 4864, 857, 10577, 19, 23673,	1066
GOTERM_BP_ALL	GO:0007187~G-protein signaling, coupled to cyclic nucleotide second messenger	17	0.013	0.00681732	6347, 4987, 5734, 113, 2869, 150, 1230, 1901, 2357, 196883, 10203, 8698, 1231, 5745, 2771, 1910, 154,	1066
GOTERM_BP_ALL	GO:0009893~positive regulation of metabolic process	46	0.0353	0.00683833	940, 3569, 7099, 894, 3553, 9935, 1879, 920, 939, 7070, 3269, 2205, 5806, 5468, 4067, 5325, 19, 7132, 2034, 7040, 11186, 3059, 1958, 1901, 5452, 4094, 10435, 942, 6850, 94, 10365, 3458, 2308, 51284, 5606, 5588, 3091, 4208, 3043, 3662, 6925, 6688, 154, 51311, 7096, 1043,	1066
GOTERM_BP_ALL	GO:0043549~regulation of kinase activity	28	0.0215	0.007083	894, 26524, 1844, 60370, 920, 1606, 4217, 7070, 2205, 5788, 10252, 23683, 5998, 150, 56940, 8611, 6850, 2357, 5606, 728, 857, 2167, 55704, 28984, 7852, 10253, 1848, 154,	1066
GOTERM_BP_ALL	GO:0006957~complement activation, alternative pathway	5	0.0038	0.00725008	10878, 5199, 1675, 730, 718,	1066
GOTERM_BP_ALL	GO:0051348~negative regulation of transferase activity	11	0.0084	0.00775839	7070, 2167, 857, 10252, 5998, 26524, 56940, 5788, 10253, 1844, 1848,	1066
GOTERM_BP_ALL	GO:0015698~inorganic anion transport	21	0.0161	0.00851214	114902, 2219, 1306, 1292, 11117, 1291, 1284, 1286, 78989, 53405, 2556, 1282, 1193, 286133, 714, 56650, 10316, 8685, 7439, 4481, 81035,	1066
GOTERM_BP_ALL	GO:0007259~JAK-STAT cascade	9	0.0069	0.00856926	6347, 9021, 6775, 1231, 3059, 4067, 5311, 3717, 8651,	1066
GOTERM_BP_ALL	GO:0044255~cellular lipid metabolic process	60	0.046	0.00906906	1645, 10170, 1545, 5336, 1071, 5730, 4048, 1588, 3032, 3073, 2205, 5322, 4023, 3290, 51170, 8605, 8611, 240, 6850, 313, 972, 57140, 51703, 8869, 81501, 4864, 54988, 3074, 27306, 51084, 3991, 8613, 5293, 5660, 6916, 225, 2180, 9023, 19, 7132, 2182, 23768, 2896, 5305, 948, 1178, 10577, 3030, 5294, 8644, 5919, 114885, 84803, 348, 10449, 2760, 9249, 51365, 5337, 3995,	1066
GOTERM_BP_ALL	GO:0030041~actin filament polymerization	7	0.0054	0.00919058	10092, 10094, 7454, 10109, 395, 10435, 2934,	1066
GOTERM_BP_ALL	GO:0043407~negative regulation of MAP kinase activity	7	0.0054	0.00919058	857, 10252, 5998, 56940, 10253, 1844, 1848,	1066
GOTERM_BP_ALL	GO:0007267~cell-cell signaling	63	0.0483	0.00925573	3553, 5594, 5140, 356, 10750, 6846, 3600, 3073, 4068, 2205, 23166, 6362, 5023, 6355, 3640, 1960, 5443, 10252, 10288, 6348, 1230, 4050, 1901, 6850, 945, 3574, 4311, 55423, 6366, 3606, 3061, 6387, 3074, 3569, 27306, 5125, 30011, 2252, 6359, 3689, 6386, 6357, 3269, 6361, 6352, 79368, 10316, 4828, 6351, 976, 1959, 2896, 6347, 10461, 6507, 7040, 6368, 1286, 942, 3458, 348, 10253, 6999,	1066
GOTERM_BP_ALL	GO:0051338~regulation of transferase activity	28	0.0215	0.00927406	894, 26524, 1844, 60370, 920, 1606, 4217, 7070, 2205, 5788, 10252, 23683, 5998, 150, 56940, 8611, 6850, 2357, 5606, 728, 857, 2167, 55704, 28984, 7852, 10253, 1848, 154,	1066
GOTERM_BP_ALL	GO:0019884~antigen processing and presentation of exogenous antigen	4	0.0031	0.00941456	2207, 3111, 3108, 10437,	1066
GOTERM_BP_ALL	GO:0019933~cAMP-mediated signaling	14	0.0107	0.00979157	4987, 5734, 113, 2869, 150, 1901, 2357, 196883, 10203, 8698, 1231, 2771, 1910, 154,	1066
GOTERM_BP_ALL	GO:0050728~negative regulation of inflammatory response	5	0.0038	0.00990502	7133, 7538, 313, 3559, 154,	1066
GOTERM_BP_ALL	GO:0031348~negative regulation of defense response	5	0.0038	0.00990502	7133, 7538, 313, 3559, 154,	1066
GOTERM_BP_ALL	GO:0051493~regulation of cytoskeleton organization and biogenesis	10	0.0077	0.00998941	6711, 10092, 10094, 10109, 91624, 1901, 55704, 6387, 10435, 2934,	1066
GOTERM_BP_ALL	GO:0033043~regulation of organelle organization and biogenesis	10	0.0077	0.00998941	6711, 10092, 10094, 10109, 91624, 1901, 55704, 6387, 10435, 2934,	1066
GOTERM_BP_ALL	GO:0017157~regulation of exocytosis	6	0.0046	0.0102431	2207, 2205, 115827, 3162, 84106, 6850,	1066
GOTERM_BP_ALL	GO:0042129~regulation of T cell proliferation	8	0.0061	0.0106936	940, 3600, 3606, 5588, 5788, 10673, 6850, 3559,	1066
GOTERM_BP_ALL	GO:0043122~regulation of I-kappaB kinase/NF-kappaB cascade	15	0.0115	0.0115207	7128, 3553, 3965, 2280, 3357, 834, 356, 3162, 4215, 22900, 958, 80833, 7132, 10392, 8837,	1066
GOTERM_BP_ALL	GO:0019935~cyclic-nucleotide-mediated signaling	17	0.013	0.0126137	6347, 4987, 5734, 113, 2869, 150, 1230, 1901, 2357, 196883, 10203, 8698, 1231, 5745, 2771, 1910, 154,	1066
GOTERM_BP_ALL	GO:0051234~establishment of localization	222	0.1704	0.0136023	9341, 3764, 5730, 9056, 3108, 6810, 27131, 6515, 781, 5806, 2534, 56650, 58191, 10533, 7805, 2745, 366, 114548, 6850, 3772, 4864, 79890, 2350, 2512, 11117, 7409, 78989, 84617, 2, 364, 338382, 9697, 6948, 301, 948, 51762, 10462, 10894, 10484, 6397, 857, 2701, 788, 917, 81035, 10087, 5950, 8905, 123041, 28232, 84106, 2171, 358, 967, 6643, 5476, 64581, 115207, 55707, 123, 4033, 4481, 7462, 490, 6348…	1066
GOTERM_BP_ALL	GO:0002891~positive regulation of immunoglobulin mediated immune response	3	0.0023	0.0137449	2207, 2205, 718,	1066
GOTERM_BP_ALL	GO:0002889~regulation of immunoglobulin mediated immune response	3	0.0023	0.0137449	2207, 2205, 718,	1066
GOTERM_BP_ALL	GO:0002885~positive regulation of hypersensitivity	3	0.0023	0.0137449	2207, 2205, 718,	1066
GOTERM_BP_ALL	GO:0002866~positive regulation of acute inflammatory response to antigenic stimulus	3	0.0023	0.0137449	2207, 2205, 718,	1066
GOTERM_BP_ALL	GO:0002863~positive regulation of inflammatory response to antigenic stimulus	3	0.0023	0.0137449	2207, 2205, 718,	1066
GOTERM_BP_ALL	GO:0043306~positive regulation of mast cell degranulation	3	0.0023	0.0137449	2207, 2205, 6850,	1066
GOTERM_BP_ALL	GO:0043302~positive regulation of leukocyte degranulation	3	0.0023	0.0137449	2207, 2205, 6850,	1066
GOTERM_BP_ALL	GO:0002714~positive regulation of B cell mediated immunity	3	0.0023	0.0137449	2207, 2205, 718,	1066
GOTERM_BP_ALL	GO:0002712~regulation of B cell mediated immunity	3	0.0023	0.0137449	2207, 2205, 718,	1066
GOTERM_BP_ALL	GO:0002675~positive regulation of acute inflammatory response	3	0.0023	0.0137449	2207, 2205, 718,	1066
GOTERM_BP_ALL	GO:0016310~phosphorylation	78	0.0599	0.0140699	9021, 5594, 6196, 526, 2533, 5583, 920, 3716, 8764, 9535, 2205, 2534, 4067, 2078, 817, 1445, 6446, 7535, 23683, 3059, 2869, 7273, 660, 4145, 6850, 11213, 5166, 94, 9262, 51225, 5606, 54861, 695, 9020, 5604, 23235, 5588, 55704, 6793, 2242, 894, 5292, 3991, 7006, 26524, 4215, 8569, 5293, 6197, 8651, 3689, 3563, 2268, 10981, 4217, 7070, 5579, 558, 1263, 5305, 6347, 10461, 7040, 3055, 197259, 9448, 5…	1066
GOTERM_BP_ALL	GO:0007611~learning and/or memory	10	0.0077	0.014196	3678, 348, 5153, 2534, 1958, 2182, 1393, 2760, 1959, 4125,	1066
GOTERM_BP_ALL	GO:0001573~ganglioside metabolic process	4	0.0031	0.0142935	8869, 3073, 2760, 3074,	1066
GOTERM_BP_ALL	GO:0050853~B cell receptor signaling pathway	4	0.0031	0.0142935	7462, 5788, 974, 6850,	1066
GOTERM_BP_ALL	GO:0045830~positive regulation of isotype switching	4	0.0031	0.0142935	3458, 7040, 30009, 958,	1066
GOTERM_BP_ALL	GO:0048305~immunoglobulin secretion	4	0.0031	0.0142935	5452, 10673, 958, 939,	1066
GOTERM_BP_ALL	GO:0051208~sequestering of calcium ion	4	0.0031	0.0142935	3932, 7070, 7040, 5788,	1066
GOTERM_BP_ALL	GO:0043085~positive regulation of catalytic activity	27	0.0207	0.0149942	894, 60370, 22900, 920, 7070, 4217, 1606, 8698, 2205, 5788, 10316, 22861, 58484, 23683, 113, 150, 8611, 114548, 6850, 2357, 3932, 5606, 728, 55704, 7852, 2760, 154,	1066
GOTERM_BP_ALL	GO:0006979~response to oxidative stress	14	0.0107	0.0150137	3162, 7273, 7351, 2878, 348, 5604, 1843, 6352, 2876, 6414, 847, 10628, 4482, 7173,	1066
GOTERM_BP_ALL	GO:0046631~alpha-beta T cell activation	6	0.0046	0.0155082	3569, 3600, 5971, 942, 3662, 6850,	1066
GOTERM_BP_ALL	GO:0050730~regulation of peptidyl-tyrosine phosphorylation	8	0.0061	0.0164581	7070, 2205, 3059, 4067, 6850, 8651, 920, 3689,	1066
GOTERM_BP_ALL	GO:0043066~negative regulation of apoptosis	26	0.02	0.0169838	3569, 940, 9021, 7128, 2207, 330, 5292, 25816, 308, 10673, 939, 4170, 2876, 301, 6347, 597, 5294, 3162, 972, 10507, 2308, 663, 3574, 355, 7178, 8837,	1066
GOTERM_BP_ALL	GO:0008217~regulation of blood pressure	10	0.0077	0.0176472	5023, 5443, 51752, 64167, 4881, 3043, 3162, 1910, 154, 94,	1066
GOTERM_BP_ALL	GO:0032623~interleukin-2 production	6	0.0046	0.0187122	940, 3606, 5588, 942, 3662, 920,	1066
GOTERM_BP_ALL	GO:0050731~positive regulation of peptidyl-tyrosine phosphorylation	6	0.0046	0.0187122	7070, 2205, 3059, 4067, 6850, 920,	1066
GOTERM_BP_ALL	GO:0045765~regulation of angiogenesis	8	0.0061	0.0187909	5054, 6050, 5196, 51752, 23166, 1284, 4881, 5176,	1066
GOTERM_BP_ALL	GO:0043069~negative regulation of programmed cell death	26	0.02	0.0196457	3569, 940, 9021, 7128, 2207, 330, 5292, 25816, 308, 10673, 939, 4170, 2876, 301, 6347, 597, 5294, 3162, 972, 10507, 2308, 663, 3574, 355, 7178, 8837,	1066
GOTERM_BP_ALL	GO:0000902~cell morphogenesis	48	0.0368	0.0196556	9637, 9021, 10752, 9638, 7423, 4647, 8651, 7940, 3689, 8804, 2273, 6386, 7070, 2014, 2534, 817, 64411, 6586, 6351, 2811, 3912, 7040, 23433, 221472, 6494, 4692, 5880, 10435, 445815, 10507, 10371, 6789, 3458, 8578, 348, 10235, 10395, 54873, 3489, 5588, 4881, 9353, 7852, 2054, 55704, 3679, 917, 10630,	1066
GOTERM_BP_ALL	GO:0032989~cellular structure morphogenesis	48	0.0368	0.0196556	9637, 9021, 10752, 9638, 7423, 4647, 8651, 7940, 3689, 8804, 2273, 6386, 7070, 2014, 2534, 817, 64411, 6586, 6351, 2811, 3912, 7040, 23433, 221472, 6494, 4692, 5880, 10435, 445815, 10507, 10371, 6789, 3458, 8578, 348, 10235, 10395, 54873, 3489, 5588, 4881, 9353, 7852, 2054, 55704, 3679, 917, 10630,	1066
GOTERM_BP_ALL	GO:0032602~chemokine production	4	0.0031	0.0203487	3569, 3458, 3553, 3606,	1066
GOTERM_BP_ALL	GO:0042116~macrophage activation	4	0.0031	0.0203487	7099, 22918, 972, 7096,	1066
GOTERM_BP_ALL	GO:0042033~chemokine biosynthetic process	4	0.0031	0.0203487	3569, 3458, 3553, 3606,	1066
GOTERM_BP_ALL	GO:0050755~chemokine metabolic process	4	0.0031	0.0203487	3569, 3458, 3553, 3606,	1066
GOTERM_BP_ALL	GO:0019915~sequestering of lipid	4	0.0031	0.0203487	3073, 123, 2760, 3074,	1066
GOTERM_BP_ALL	GO:0019883~antigen processing and presentation of endogenous antigen	4	0.0031	0.0203487	51752, 912, 64167, 972,	1066
GOTERM_BP_ALL	GO:0002824~positive regulation of adaptive immune response based on somatic recombination of immune receptors built from immunoglobulin superfamily domains	4	0.0031	0.0203487	2207, 2205, 10673, 718,	1066
GOTERM_BP_ALL	GO:0002821~positive regulation of adaptive immune response	4	0.0031	0.0203487	2207, 2205, 10673, 718,	1066
GOTERM_BP_ALL	GO:0033240~positive regulation of amine metabolic process	7	0.0054	0.020962	7070, 894, 2205, 3059, 4067, 6850, 920,	1066
GOTERM_BP_ALL	GO:0045764~positive regulation of amino acid metabolic process	7	0.0054	0.020962	7070, 894, 2205, 3059, 4067, 6850, 920,	1066
GOTERM_BP_ALL	GO:0001934~positive regulation of protein amino acid phosphorylation	7	0.0054	0.020962	7070, 894, 2205, 3059, 4067, 6850, 920,	1066
GOTERM_BP_ALL	GO:0045076~regulation of interleukin-2 biosynthetic process	5	0.0038	0.0213531	940, 5588, 942, 3662, 920,	1066
GOTERM_BP_ALL	GO:0050798~activated T cell proliferation	5	0.0038	0.0213531	8764, 3683, 3606, 3684, 3559,	1066
GOTERM_BP_ALL	GO:0031325~positive regulation of cellular metabolic process	41	0.0315	0.0220392	940, 3569, 7099, 894, 3553, 9935, 1879, 920, 939, 7070, 2205, 5468, 4067, 5325, 19, 7132, 2034, 7040, 11186, 3059, 1958, 1901, 5452, 4094, 6850, 942, 94, 10365, 3458, 2308, 51284, 5606, 5588, 3091, 4208, 3662, 6925, 6688, 154, 51311, 7096,	1066
GOTERM_BP_ALL	GO:0042742~defense response to bacterium	13	0.01	0.0229854	1668, 2207, 6283, 1669, 671, 10578, 3458, 5199, 6037, 23166, 10392, 4069, 58484,	1066
GOTERM_BP_ALL	GO:0045860~positive regulation of protein kinase activity	17	0.013	0.0231223	894, 23683, 150, 8611, 60370, 2357, 6850, 920, 1606, 4217, 2205, 5606, 728, 5788, 55704, 7852, 154,	1066
GOTERM_BP_ALL	GO:0006944~membrane fusion	8	0.0061	0.0241321	9341, 8038, 8676, 2054, 4033, 10533, 25801, 26228,	1066
GOTERM_BP_ALL	GO:0006916~anti-apoptosis	20	0.0153	0.0252168	940, 6347, 7128, 9021, 597, 330, 25816, 308, 3162, 10673, 10507, 939, 2308, 663, 4170, 355, 2876, 7178, 301, 8837,	1066
GOTERM_BP_ALL	GO:0045059~positive thymic T cell selection	3	0.0023	0.0262289	7535, 915, 3108,	1066
GOTERM_BP_ALL	GO:0050857~positive regulation of antigen receptor-mediated signaling pathway	3	0.0023	0.0262289	3932, 5788, 50852,	1066
GOTERM_BP_ALL	GO:0002883~regulation of hypersensitivity	3	0.0023	0.0262289	2207, 2205, 718,	1066
GOTERM_BP_ALL	GO:0002864~regulation of acute inflammatory response to antigenic stimulus	3	0.0023	0.0262289	2207, 2205, 718,	1066
GOTERM_BP_ALL	GO:0002861~regulation of inflammatory response to antigenic stimulus	3	0.0023	0.0262289	2207, 2205, 718,	1066
GOTERM_BP_ALL	GO:0043368~positive T cell selection	3	0.0023	0.0262289	7535, 915, 3108,	1066
GOTERM_BP_ALL	GO:0002673~regulation of acute inflammatory response	3	0.0023	0.0262289	2207, 2205, 718,	1066
GOTERM_BP_ALL	GO:0045921~positive regulation of exocytosis	3	0.0023	0.0262289	2207, 2205, 6850,	1066
GOTERM_BP_ALL	GO:0006689~ganglioside catabolic process	3	0.0023	0.0262289	3073, 2760, 3074,	1066
GOTERM_BP_ALL	GO:0002262~myeloid cell homeostasis	3	0.0023	0.0262289	3569, 3458, 2207,	1066
GOTERM_BP_ALL	GO:0051259~protein oligomerization	10	0.0077	0.0263162	7450, 2878, 1645, 348, 2, 857, 10392, 114548, 989, 81035,	1066
GOTERM_BP_ALL	GO:0001516~prostaglandin biosynthetic process	4	0.0031	0.0275953	6916, 27306, 5730, 972,	1066
GOTERM_BP_ALL	GO:0050764~regulation of phagocytosis	4	0.0031	0.0275953	7040, 2207, 5806, 718,	1066
GOTERM_BP_ALL	GO:0046457~prostanoid biosynthetic process	4	0.0031	0.0275953	6916, 27306, 5730, 972,	1066
GOTERM_BP_ALL	GO:0007249~I-kappaB kinase/NF-kappaB cascade	17	0.013	0.0277926	7128, 3553, 3965, 2280, 3357, 834, 356, 3162, 4215, 22900, 939, 958, 80833, 7132, 10392, 8837, 51311,	1066
GOTERM_BP_ALL	GO:0007169~transmembrane receptor protein tyrosine kinase signaling pathway	22	0.0169	0.0280997	2277, 9021, 3937, 3479, 2675, 5997, 9046, 4692, 925, 8651, 920, 26228, 2308, 64397, 23235, 924, 3791, 1839, 2048, 10580, 154, 7424,	1066
GOTERM_BP_ALL	GO:0033674~positive regulation of kinase activity	17	0.013	0.0294953	894, 23683, 150, 8611, 60370, 2357, 6850, 920, 1606, 4217, 2205, 5606, 728, 5788, 55704, 7852, 154,	1066
GOTERM_BP_ALL	GO:0032956~regulation of actin cytoskeleton organization and biogenesis	8	0.0061	0.0304321	6711, 10092, 10094, 10109, 55704, 6387, 10435, 2934,	1066
GOTERM_BP_ALL	GO:0043123~positive regulation of I-kappaB kinase/NF-kappaB cascade	13	0.01	0.0310033	3553, 3965, 2280, 3357, 356, 834, 3162, 4215, 958, 80833, 7132, 10392, 8837,	1066
GOTERM_BP_ALL	GO:0042325~regulation of phosphorylation	11	0.0084	0.0310462	7070, 894, 9021, 2205, 3059, 4067, 55704, 6850, 8651, 920, 3689,	1066
GOTERM_BP_ALL	GO:0006810~transport	211	0.1619	0.031494	9341, 3764, 5730, 9056, 3108, 6810, 27131, 6515, 781, 5806, 2534, 56650, 58191, 10533, 7805, 2745, 366, 114548, 6850, 3772, 4864, 79890, 2350, 2512, 11117, 7409, 78989, 84617, 2, 364, 338382, 9697, 6948, 948, 51762, 10462, 10894, 10484, 6397, 857, 2701, 788, 917, 81035, 10087, 5950, 8905, 123041, 28232, 84106, 2171, 358, 967, 6643, 5476, 64581, 115207, 55707, 123, 4033, 4481, 7462, 490, 6348, 316…	1066
GOTERM_BP_ALL	GO:0048015~phosphoinositide-mediated signaling	14	0.0107	0.0315054	5724, 23683, 5294, 8611, 3357, 1901, 5293, 3579, 1606, 8698, 3269, 728, 10316, 1910,	1066
GOTERM_BP_ALL	GO:0006633~fatty acid biosynthetic process	10	0.0077	0.0316221	6916, 27306, 2205, 5730, 240, 6850, 4048, 972, 57140, 3995,	1066
GOTERM_BP_ALL	GO:0006816~calcium ion transport	15	0.0115	0.0316693	6355, 123041, 490, 51393, 57192, 55799, 781, 140738, 2534, 817, 5311, 10316, 7178, 924, 154,	1066
GOTERM_BP_ALL	GO:0001776~leukocyte homeostasis	5	0.0038	0.0321625	3569, 3458, 2207, 10673, 3559,	1066
GOTERM_BP_ALL	GO:0046632~alpha-beta T cell differentiation	5	0.0038	0.0321625	3569, 5971, 942, 3662, 6850,	1066
GOTERM_BP_ALL	GO:0032535~regulation of cellular component size	8	0.0061	0.0339611	6711, 10092, 10094, 10479, 10109, 6387, 10435, 2934,	1066
GOTERM_BP_ALL	GO:0006820~anion transport	22	0.0169	0.0340923	114902, 2219, 1306, 1292, 11117, 1291, 1284, 1286, 78989, 53405, 2556, 1282, 1193, 286133, 714, 56650, 10316, 8685, 7439, 9194, 4481, 81035,	1066
GOTERM_BP_ALL	GO:0051347~positive regulation of transferase activity	17	0.013	0.0350665	894, 23683, 150, 8611, 60370, 2357, 6850, 920, 1606, 4217, 2205, 5606, 728, 5788, 55704, 7852, 154,	1066
GOTERM_BP_ALL	GO:0000302~response to reactive oxygen species	6	0.0046	0.0357425	2878, 348, 2876, 847, 7351, 7173,	1066
GOTERM_BP_ALL	GO:0019079~viral genome replication	6	0.0046	0.0357425	940, 6347, 10318, 10663, 6348, 6351,	1066
GOTERM_BP_ALL	GO:0045191~regulation of isotype switching	4	0.0031	0.036027	3458, 7040, 30009, 958,	1066
GOTERM_BP_ALL	GO:0042093~T-helper cell differentiation	4	0.0031	0.036027	3569, 5971, 942, 3662,	1066
GOTERM_BP_ALL	GO:0002366~leukocyte activation during immune response	4	0.0031	0.036027	3569, 5971, 942, 3662,	1066
GOTERM_BP_ALL	GO:0002294~CD4-positive, alpha-beta T cell differentiation during immune response	4	0.0031	0.036027	3569, 5971, 942, 3662,	1066
GOTERM_BP_ALL	GO:0002293~alpha-beta T cell differentiation during immune response	4	0.0031	0.036027	3569, 5971, 942, 3662,	1066
GOTERM_BP_ALL	GO:0002292~T cell differentiation during immune response	4	0.0031	0.036027	3569, 5971, 942, 3662,	1066
GOTERM_BP_ALL	GO:0002286~T cell activation during immune response	4	0.0031	0.036027	3569, 5971, 942, 3662,	1066
GOTERM_BP_ALL	GO:0002285~lymphocyte activation during immune response	4	0.0031	0.036027	3569, 5971, 942, 3662,	1066
GOTERM_BP_ALL	GO:0002263~cell activation during immune response	4	0.0031	0.036027	3569, 5971, 942, 3662,	1066
GOTERM_BP_ALL	GO:0030890~positive regulation of B cell proliferation	4	0.0031	0.036027	3574, 5788, 10673, 958,	1066
GOTERM_BP_ALL	GO:0051238~sequestering of metal ion	4	0.0031	0.036027	3932, 7070, 7040, 5788,	1066
GOTERM_BP_ALL	GO:0006800~oxygen and reactive oxygen species metabolic process	8	0.0061	0.0377517	6649, 4688, 2878, 1535, 2876, 847, 4687, 7173,	1066
GOTERM_BP_ALL	GO:0016525~negative regulation of angiogenesis	5	0.0038	0.0385689	5196, 23166, 1284, 4881, 5176,	1066
GOTERM_BP_ALL	GO:0048872~homeostasis of number of cells	5	0.0038	0.0385689	3569, 3458, 2207, 10673, 3559,	1066
GOTERM_BP_ALL	GO:0043450~alkene biosynthetic process	5	0.0038	0.0385689	2205, 240, 6850, 4048, 57140,	1066
GOTERM_BP_ALL	GO:0019370~leukotriene biosynthetic process	5	0.0038	0.0385689	2205, 240, 6850, 4048, 57140,	1066
GOTERM_BP_ALL	GO:0045638~negative regulation of myeloid cell differentiation	5	0.0038	0.0385689	7099, 5196, 9935, 7538, 4005,	1066
GOTERM_BP_ALL	GO:0051336~regulation of hydrolase activity	22	0.0169	0.0391763	9815, 9910, 80183, 23102, 221472, 7409, 116986, 1901, 114548, 22900, 3932, 25780, 8698, 7070, 55803, 728, 64411, 2876, 10316, 58484, 2760, 22861,	1066
GOTERM_BP_ALL	GO:0007200~G-protein signaling, coupled to IP3 second messenger (phospholipase C activating)	11	0.0084	0.0394261	8698, 1606, 3269, 728, 23683, 3357, 8611, 1901, 10316, 3579, 1910,	1066
GOTERM_BP_ALL	GO:0051049~regulation of transport	15	0.0115	0.0405107	7040, 2207, 115827, 84106, 3162, 114548, 6850, 718, 50852, 939, 274, 967, 2205, 5806, 154,	1066
GOTERM_BP_ALL	GO:0051241~negative regulation of multicellular organismal process	6	0.0046	0.0411157	7040, 857, 5552, 5027, 3162, 154,	1066
GOTERM_BP_ALL	GO:0045410~positive regulation of interleukin-6 biosynthetic process	3	0.0023	0.0417221	3458, 3553, 7096,	1066
GOTERM_BP_ALL	GO:0032604~granulocyte macrophage colony-stimulating factor production	3	0.0023	0.0417221	2205, 3606, 6850,	1066
GOTERM_BP_ALL	GO:0001773~myeloid dendritic cell activation	3	0.0023	0.0417221	914, 5971, 3662,	1066
GOTERM_BP_ALL	GO:0042253~granulocyte macrophage colony-stimulating factor biosynthetic process	3	0.0023	0.0417221	2205, 3606, 6850,	1066
GOTERM_BP_ALL	GO:0050860~negative regulation of T cell receptor signaling pathway	3	0.0023	0.0417221	7070, 868, 53347,	1066
GOTERM_BP_ALL	GO:0050858~negative regulation of antigen receptor-mediated signaling pathway	3	0.0023	0.0417221	7070, 868, 53347,	1066
GOTERM_BP_ALL	GO:0046479~glycosphingolipid catabolic process	3	0.0023	0.0417221	3073, 2760, 3074,	1066
GOTERM_BP_ALL	GO:0048304~positive regulation of isotype switching to IgG isotypes	3	0.0023	0.0417221	3458, 30009, 958,	1066
GOTERM_BP_ALL	GO:0019220~regulation of phosphate metabolic process	11	0.0084	0.0425344	7070, 894, 9021, 2205, 3059, 4067, 55704, 6850, 8651, 920, 3689,	1066
GOTERM_BP_ALL	GO:0051174~regulation of phosphorus metabolic process	11	0.0084	0.0425344	7070, 894, 9021, 2205, 3059, 4067, 55704, 6850, 8651, 920, 3689,	1066
GOTERM_BP_ALL	GO:0051128~regulation of cellular component organization and biogenesis	12	0.0092	0.0433711	6711, 10092, 54386, 10094, 10109, 91624, 1901, 55704, 6387, 22919, 10435, 2934,	1066
GOTERM_BP_ALL	GO:0001501~skeletal development	24	0.0184	0.0450039	6615, 7123, 7040, 117581, 2114, 3479, 5734, 5552, 249, 7092, 5027, 6197, 7291, 1240, 2690, 3073, 5745, 6474, 4208, 26578, 91851, 3074, 4318, 154,	1066
GOTERM_BP_ALL	GO:0002573~myeloid leukocyte differentiation	7	0.0054	0.0450157	81501, 7099, 5971, 3662, 3428, 4318, 6688,	1066
GOTERM_BP_ALL	GO:0045637~regulation of myeloid cell differentiation	7	0.0054	0.0450157	7099, 5196, 9935, 7538, 2113, 4005, 6688,	1066
GOTERM_BP_ALL	GO:0045428~regulation of nitric oxide biosynthetic process	4	0.0031	0.0456193	3269, 857, 5806, 3043,	1066
GOTERM_BP_ALL	GO:0046851~negative regulation of bone remodeling	4	0.0031	0.0456193	7040, 5552, 5027, 154,	1066
GOTERM_BP_ALL	GO:0042088~T-helper 1 type immune response	4	0.0031	0.0456193	7099, 5971, 3606, 10068,	1066
GOTERM_BP_ALL	GO:0043367~CD4-positive, alpha beta T cell differentiation	4	0.0031	0.0456193	3569, 5971, 942, 3662,	1066
GOTERM_BP_ALL	GO:0042744~hydrogen peroxide catabolic process	4	0.0031	0.0456193	2878, 2876, 847, 7173,	1066
GOTERM_BP_ALL	GO:0042311~vasodilation	5	0.0038	0.0456503	348, 3764, 857, 4881, 154,	1066
GOTERM_BP_ALL	GO:0050885~neuromuscular process controlling balance	5	0.0038	0.0456503	64072, 3073, 2760, 4647, 3074,	1066
GOTERM_BP_ALL	GO:0000188~inactivation of MAPK activity	5	0.0038	0.0456503	857, 5998, 56940, 1844, 1848,	1066
GOTERM_BP_ALL	GO:0006687~glycosphingolipid metabolic process	5	0.0038	0.0456503	5660, 8869, 3073, 2760, 3074,	1066
GOTERM_BP_ALL	GO:0008154~actin polymerization and/or depolymerization	9	0.0069	0.0457004	6711, 10092, 10094, 7454, 10109, 395, 6387, 10435, 2934,	1066
GOTERM_BP_ALL	GO:0051093~negative regulation of developmental process	12	0.0092	0.0464518	7099, 7070, 7040, 5196, 117581, 5594, 9935, 2672, 7538, 4005, 7291, 10371,	1066
GOTERM_BP_ALL	GO:0042327~positive regulation of phosphorylation	6	0.0046	0.0469509	7070, 2205, 3059, 4067, 6850, 920,	1066
GOTERM_BP_ALL	GO:0006470~protein amino acid dephosphorylation	16	0.0123	0.0471719	150290, 5791, 5778, 56940, 1844, 5777, 132160, 168448, 64419, 5800, 5787, 1843, 5797, 5788, 1848, 26191,	1066
GOTERM_BP_ALL	GO:0051345~positive regulation of hydrolase activity	10	0.0077	0.0480228	3932, 8698, 7070, 728, 10316, 58484, 22861, 2760, 114548, 22900,	1066
GOTERM_BP_ALL	GO:0009889~regulation of biosynthetic process	22	0.0169	0.05098	940, 3569, 7099, 3553, 942, 8569, 6850, 920, 939, 51284, 3458, 3269, 2205, 857, 5806, 5588, 19, 3043, 9444, 3662, 51311, 7096,	1066
GOTERM_BP_ALL	GO:0016032~viral reproduction	10	0.0077	0.0518711	940, 6347, 10318, 7040, 11186, 10663, 2672, 6348, 29915, 6351,	1066
GOTERM_BP_ALL	GO:0045937~positive regulation of phosphate metabolic process	6	0.0046	0.0532518	7070, 2205, 3059, 4067, 6850, 920,	1066
GOTERM_BP_ALL	GO:0009987~cellular process	919	0.7053	0.0536655	9341, 1389, 3431, 9397, 837, 10095, 3383, 3032, 27131, 54863, 9595, 1843, 5325, 4023, 6586, 84034, 10533, 29909, 26051, 8406, 3240, 2745, 56940, 126, 124, 125, 4864, 5980, 56925, 28984, 5547, 23399, 2790, 79890, 5293, 168448, 3689, 3563, 1240, 7070, 115273, 2, 57406, 56938, 79368, 8639, 948, 2213, 54386, 9510, 1512, 53918, 83478, 7092, 57048, 23765, 663, 914, 10225, 167465, 10878, 8905, 55332, 53…	1066
GOTERM_BP_ALL	GO:0000187~activation of MAPK activity	9	0.0069	0.0541238	4217, 2205, 728, 150, 7852, 60370, 6850, 2357, 154,	1066
GOTERM_BP_ALL	GO:0051246~regulation of protein metabolic process	30	0.023	0.0550816	940, 3569, 7099, 3553, 10109, 8569, 8651, 920, 3689, 939, 7070, 2205, 4067, 9444, 10092, 3059, 6850, 942, 10435, 11213, 2934, 3458, 51284, 6711, 10094, 5588, 6387, 3662, 7096, 51311,	1066
GOTERM_BP_ALL	GO:0006461~protein complex assembly	29	0.0223	0.0561346	9341, 9404, 8905, 1645, 7454, 915, 9056, 3108, 3915, 958, 51226, 8935, 2878, 2, 7185, 989, 114548, 6850, 10435, 972, 7450, 348, 355, 857, 2701, 10392, 917, 81035, 154,	1066
GOTERM_BP_ALL	GO:0045190~isotype switching	4	0.0031	0.0563335	3458, 7040, 30009, 958,	1066
GOTERM_BP_ALL	GO:0042044~fluid transport	4	0.0031	0.0563335	358, 364, 366, 10630,	1066
GOTERM_BP_ALL	GO:0002822~regulation of adaptive immune response based on somatic recombination of immune receptors built from immunoglobulin superfamily domains.	4	0.0031	0.0563335	2207, 2205, 10673, 718,	1066
GOTERM_BP_ALL	GO:0002819~regulation of adaptive immune response	4	0.0031	0.0563335	2207, 2205, 10673, 718,	1066
GOTERM_BP_ALL	GO:0006833~water transport	4	0.0031	0.0563335	358, 364, 366, 10630,	1066
GOTERM_BP_ALL	GO:0002381~immunoglobulin production during immune response	4	0.0031	0.0563335	3458, 7040, 30009, 958,	1066
GOTERM_BP_ALL	GO:0030888~regulation of B cell proliferation	4	0.0031	0.0563335	3574, 5788, 10673, 958,	1066
GOTERM_BP_ALL	GO:0002208~somatic diversification of immunoglobulins during immune response	4	0.0031	0.0563335	3458, 7040, 30009, 958,	1066
GOTERM_BP_ALL	GO:0002204~somatic recombination of immunoglobulin genes during immune response	4	0.0031	0.0563335	3458, 7040, 30009, 958,	1066
GOTERM_BP_ALL	GO:0045646~regulation of erythrocyte differentiation	4	0.0031	0.0563335	9935, 2113, 4005, 6688,	1066
GOTERM_BP_ALL	GO:0031589~cell-substrate adhesion	12	0.0092	0.0565782	7450, 7070, 10894, 9270, 4811, 5311, 3679, 158326, 10580, 64098, 94, 3689,	1066
GOTERM_BP_ALL	GO:0016311~dephosphorylation	17	0.013	0.0591408	150290, 5791, 8611, 5778, 56940, 1844, 5777, 132160, 168448, 64419, 5800, 5787, 1843, 5797, 5788, 1848, 26191,	1066
GOTERM_BP_ALL	GO:0046626~regulation of insulin receptor signaling pathway	3	0.0023	0.0597478	9021, 23235, 8651,	1066
GOTERM_BP_ALL	GO:0002524~hypersensitivity	3	0.0023	0.0597478	2207, 2205, 718,	1066
GOTERM_BP_ALL	GO:0019377~glycolipid catabolic process	3	0.0023	0.0597478	3073, 2760, 3074,	1066
GOTERM_BP_ALL	GO:0002438~acute inflammatory response to antigenic stimulus	3	0.0023	0.0597478	2207, 2205, 718,	1066
GOTERM_BP_ALL	GO:0002437~inflammatory response to antigenic stimulus	3	0.0023	0.0597478	2207, 2205, 718,	1066
GOTERM_BP_ALL	GO:0048302~regulation of isotype switching to IgG isotypes	3	0.0023	0.0597478	3458, 30009, 958,	1066
GOTERM_BP_ALL	GO:0048291~isotype switching to IgG isotypes	3	0.0023	0.0597478	3458, 30009, 958,	1066
GOTERM_BP_ALL	GO:0042157~lipoprotein metabolic process	10	0.0077	0.0601594	80833, 4836, 8578, 348, 341, 80830, 9397, 81575, 10533, 81035,	1066
GOTERM_BP_ALL	GO:0007167~enzyme linked receptor protein signaling pathway	28	0.0215	0.0606776	2277, 9021, 3937, 3479, 5997, 2675, 5791, 925, 8651, 920, 924, 7424, 7040, 9046, 4692, 6850, 2022, 94, 26228, 2308, 64397, 7048, 23235, 3791, 1839, 2048, 10580, 154,	1066
GOTERM_BP_ALL	GO:0051050~positive regulation of transport	7	0.0054	0.0616504	967, 2207, 2205, 5806, 718, 6850, 939,	1066
GOTERM_BP_ALL	GO:0008064~regulation of actin polymerization and/or depolymerization	7	0.0054	0.0616504	6711, 10092, 10094, 10109, 6387, 10435, 2934,	1066
GOTERM_BP_ALL	GO:0016043~cellular component organization and biogenesis	209	0.1604	0.0625997	9341, 9637, 3002, 9056, 7423, 3108, 6810, 5806, 2534, 58191, 6586, 10533, 150, 114548, 6850, 134430, 4864, 10395, 2908, 9404, 23399, 79890, 7409, 395, 3689, 2273, 7070, 84617, 2014, 2, 4069, 9697, 10462, 54386, 23433, 10484, 5880, 57048, 10435, 10371, 2919, 6711, 914, 857, 2701, 91624, 10392, 7852, 917, 4318, 81035, 22808, 8905, 9509, 84106, 25801, 8935, 2878, 5926, 967, 6643, 5476, 27436, 64581,…	1066
GOTERM_BP_ALL	GO:0007517~muscle development	19	0.0146	0.0656875	7040, 1960, 3479, 1286, 10791, 7273, 7291, 2273, 10659, 8038, 140825, 6442, 9750, 4208, 1839, 3679, 4154, 154, 22808,	1066
GOTERM_BP_ALL	GO:0022415~viral reproductive process	8	0.0061	0.0662587	940, 6347, 10318, 7040, 11186, 10663, 6348, 6351,	1066
GOTERM_BP_ALL	GO:0050880~regulation of blood vessel size	7	0.0054	0.0679034	5023, 348, 3764, 857, 4881, 3043, 154,	1066
GOTERM_BP_ALL	GO:0035150~regulation of tube size	7	0.0054	0.0679034	5023, 348, 3764, 857, 4881, 3043, 154,	1066
GOTERM_BP_ALL	GO:0008037~cell recognition	7	0.0054	0.0679034	921, 64581, 55790, 4692, 9353, 5175, 81035,	1066
GOTERM_BP_ALL	GO:0030833~regulation of actin filament polymerization	4	0.0031	0.0681196	10092, 10094, 10109, 10435,	1066
GOTERM_BP_ALL	GO:0042743~hydrogen peroxide metabolic process	4	0.0031	0.0681196	2878, 2876, 847, 7173,	1066
GOTERM_BP_ALL	GO:0015674~di-, tri-valent inorganic cation transport	17	0.013	0.0681569	6355, 123041, 2512, 490, 51393, 57192, 55799, 781, 140738, 2534, 817, 5311, 10316, 7178, 924, 6948, 154,	1066
GOTERM_BP_ALL	GO:0006790~sulfur metabolic process	11	0.0084	0.0689933	8460, 1036, 8509, 2878, 50515, 55790, 55454, 9435, 2876, 6414, 4482,	1066
GOTERM_BP_ALL	GO:0016053~organic acid biosynthetic process	10	0.0077	0.0692501	6916, 27306, 2205, 5730, 240, 6850, 4048, 972, 57140, 3995,	1066
GOTERM_BP_ALL	GO:0046394~carboxylic acid biosynthetic process	10	0.0077	0.0692501	6916, 27306, 2205, 5730, 240, 6850, 4048, 972, 57140, 3995,	1066
GOTERM_BP_ALL	GO:0030278~regulation of ossification	5	0.0038	0.0709035	7040, 5734, 5552, 5027, 154,	1066
GOTERM_BP_ALL	GO:0003018~vascular process in circulatory system	7	0.0054	0.0745108	5023, 348, 3764, 857, 4881, 3043, 154,	1066
GOTERM_BP_ALL	GO:0030832~regulation of actin filament length	7	0.0054	0.0745108	6711, 10092, 10094, 10109, 6387, 10435, 2934,	1066
GOTERM_BP_ALL	GO:0042312~regulation of vasodilation	3	0.0023	0.0798811	857, 4881, 154,	1066
GOTERM_BP_ALL	GO:0048535~lymph node development	3	0.0023	0.0798811	3575, 7040, 3600,	1066
GOTERM_BP_ALL	GO:0043449~alkene metabolic process	5	0.0038	0.0806197	2205, 240, 6850, 4048, 57140,	1066
GOTERM_BP_ALL	GO:0006691~leukotriene metabolic process	5	0.0038	0.0806197	2205, 240, 6850, 4048, 57140,	1066
GOTERM_BP_ALL	GO:0032635~interleukin-6 production	4	0.0031	0.0809185	3458, 2207, 3553, 7096,	1066
GOTERM_BP_ALL	GO:0016447~somatic recombination of immunoglobulin gene segments	4	0.0031	0.0809185	3458, 7040, 30009, 958,	1066
GOTERM_BP_ALL	GO:0042095~interferon-gamma biosynthetic process	4	0.0031	0.0809185	51284, 3606, 51311, 939,	1066
GOTERM_BP_ALL	GO:0007194~negative regulation of adenylate cyclase activity	4	0.0031	0.0809185	1231, 150, 2771, 1910,	1066
GOTERM_BP_ALL	GO:0050707~regulation of cytokine secretion	4	0.0031	0.0809185	3458, 5552, 114548, 22900,	1066
GOTERM_BP_ALL	GO:0031280~negative regulation of cyclase activity	4	0.0031	0.0809185	1231, 150, 2771, 1910,	1066
GOTERM_BP_ALL	GO:0002697~regulation of immune effector process	4	0.0031	0.0809185	2207, 2205, 3162, 718,	1066
GOTERM_BP_ALL	GO:0051607~defense response to virus	4	0.0031	0.0809185	51284, 3600, 5788, 51311,	1066
GOTERM_BP_ALL	GO:0051350~negative regulation of lyase activity	4	0.0031	0.0809185	1231, 150, 2771, 1910,	1066
GOTERM_BP_ALL	GO:0051180~vitamin transport	4	0.0031	0.0809185	2350, 85413, 6948, 10630,	1066
GOTERM_BP_ALL	GO:0050767~regulation of neurogenesis	7	0.0054	0.0814706	7070, 7040, 348, 9353, 5176, 10507, 10371,	1066
GOTERM_BP_ALL	GO:0044242~cellular lipid catabolic process	7	0.0054	0.0814706	51170, 348, 3073, 8605, 3991, 2760, 3074,	1066
GOTERM_BP_ALL	GO:0019058~viral infectious cycle	7	0.0054	0.0814706	940, 6347, 10318, 11186, 10663, 6348, 6351,	1066
GOTERM_BP_ALL	GO:0007010~cytoskeleton organization and biogenesis	46	0.0353	0.0825619	1730, 7454, 10109, 395, 4647, 6386, 84617, 7070, 4644, 27436, 140825, 64411, 22919, 22885, 1674, 4033, 79658, 10092, 23136, 221472, 6348, 6494, 150, 393, 1901, 5880, 2037, 397, 7273, 10435, 7431, 9844, 2934, 6711, 2919, 10094, 348, 1265, 10395, 91624, 55704, 6387, 3936, 64780, 10580, 22808,	1066
GOTERM_BP_ALL	GO:0006508~proteolysis	67	0.0514	0.0838905	10878, 3004, 3003, 9509, 56265, 3002, 5552, 55819, 2354, 837, 4048, 1075, 5199, 5476, 27436, 1520, 64167, 84938, 715, 3240, 1803, 114769, 1675, 834, 2999, 7273, 57140, 3426, 55717, 4311, 8038, 1379, 9476, 730, 3001, 838, 4327, 5547, 23621, 3101, 5125, 10863, 718, 64174, 717, 8510, 714, 729, 716, 1511, 5699, 84888, 9510, 1512, 51752, 1508, 7092, 3078, 1514, 1378, 11096, 27299, 1368, 4321, 4318, 88…	1066
GOTERM_BP_ALL	GO:0007498~mesoderm development	8	0.0061	0.0843326	8013, 695, 3055, 9353, 3717, 660, 4145, 10320,	1066
GOTERM_BP_ALL	GO:0051258~protein polymerization	9	0.0069	0.0850353	84617, 10092, 10094, 7454, 10109, 395, 22919, 10435, 2934,	1066
GOTERM_BP_ALL	GO:0045595~regulation of cell differentiation	17	0.013	0.0851452	3569, 7099, 117581, 9935, 5594, 9806, 7538, 2113, 942, 7077, 7291, 5196, 2672, 5468, 3662, 4005, 6688,	1066
GOTERM_BP_ALL	GO:0035295~tube development	16	0.0123	0.0851908	5023, 51696, 3764, 9509, 9839, 3087, 348, 857, 3043, 4881, 7852, 10253, 83716, 10630, 154, 3290,	1066
GOTERM_BP_ALL	GO:0007160~cell-matrix adhesion	11	0.0084	0.0879648	7070, 10894, 9270, 4811, 5311, 3679, 158326, 10580, 64098, 94, 3689,	1066
GOTERM_BP_ALL	GO:0009187~cyclic nucleotide metabolic process	7	0.0054	0.0887797	2983, 113, 19, 4881, 5151, 7077, 196883,	1066
GOTERM_BP_ALL	GO:0006898~receptor-mediated endocytosis	7	0.0054	0.0887797	8578, 8905, 23166, 58191, 4481, 432, 154,	1066
GOTERM_BP_ALL	GO:0030198~extracellular matrix organization and biogenesis	8	0.0061	0.0909252	9806, 1292, 9509, 55790, 1284, 8434, 3915, 4318,	1066
GOTERM_BP_ALL	GO:0050792~regulation of viral reproduction	4	0.0031	0.0946644	940, 10318, 11186, 6348,	1066
GOTERM_BP_ALL	GO:0019752~carboxylic acid metabolic process	49	0.0376	0.0951444	9021, 1645, 7453, 5730, 9056, 4048, 920, 3032, 2205, 2819, 4067, 4023, 4200, 8605, 3059, 9945, 240, 6850, 972, 57140, 51703, 443, 4864, 54988, 48, 55704, 4482, 27306, 894, 51084, 3479, 3991, 8651, 3689, 7070, 6916, 225, 2180, 7132, 2182, 948, 8418, 55790, 3030, 8644, 1036, 10449, 3995, 6999,	1066
GOTERM_BP_ALL	GO:0006487~protein amino acid N-linked glycosylation	7	0.0054	0.0964339	57134, 7102, 2995, 951, 7903, 4245, 3988,	1066
GOTERM_BP_ALL	GO:0043406~positive regulation of MAP kinase activity	9	0.0069	0.0972392	4217, 2205, 728, 150, 7852, 60370, 6850, 2357, 154,	1066
GOTERM_BP_ALL	GO:0046903~secretion	34	0.0261	0.0975723	3569, 9341, 2207, 3937, 5140, 5552, 84106, 10673, 22900, 939, 958, 358, 364, 2205, 6352, 19, 10316, 58484, 301, 7040, 6355, 7462, 115827, 6348, 10484, 366, 5452, 85413, 114548, 3162, 6850, 3458, 4881, 8417,	1066
Category	Downregulated Term in Claudin-low tumors (SigClust) vs rest	Count	%	PValue	Genes	List Total
GOTERM_BP_ALL	GO:0031497~chromatin assembly	11	0.0306	7.69865e-06	5831, 8349, 8208, 8337, 3005, 3020, 8330, 85235, 3012, 8356, 3017, 8290,	257
GOTERM_BP_ALL	GO:0006334~nucleosome assembly	10	0.0279	1.71513e-05	8349, 8208, 8337, 3005, 3020, 8330, 85235, 3012, 8356, 3017, 8290,	257
GOTERM_BP_ALL	GO:0006333~chromatin assembly or disassembly	11	0.0306	0.000159434	5831, 8349, 8208, 8337, 3005, 3020, 8330, 85235, 3012, 8356, 3017, 8290,	257
GOTERM_BP_ALL	GO:0022610~biological adhesion	28	0.078	0.000233879	9620, 10451, 11187, 64065, 3728, 563, 84866, 1364, 255743, 5792, 934, 1366, 9069, 1365, 1501, 780, 928, 9289, 6662, 84059, 5819, 5618, 117178, 81607, 1829, 999, 9231, 7264,	257
GOTERM_BP_ALL	GO:0007155~cell adhesion	28	0.078	0.000233879	9620, 10451, 11187, 64065, 3728, 563, 84866, 1364, 255743, 5792, 934, 1366, 9069, 1365, 1501, 780, 928, 9289, 6662, 84059, 5819, 5618, 117178, 81607, 1829, 999, 9231, 7264,	257
GOTERM_BP_ALL	GO:0065004~protein-DNA complex assembly	11	0.0306	0.000260412	5087, 8349, 8208, 8337, 3005, 3020, 8330, 85235, 3012, 8356, 3017, 8290,	257
GOTERM_BP_ALL	GO:0016337~cell-cell adhesion	15	0.0418	0.00036158	9620, 934, 9069, 1366, 1365, 3728, 1501, 6662, 5819, 84059, 1829, 1364, 999, 9231, 7264,	257
GOTERM_BP_ALL	GO:0022607~cellular component assembly	23	0.0641	0.000484904	84708, 8337, 9368, 3005, 928, 8330, 85235, 4950, 2288, 8356, 3012, 5618, 3017, 8290, 5831, 5087, 10388, 8349, 10605, 8208, 10053, 3020, 3880, 23542,	257
GOTERM_BP_ALL	GO:0051347~positive regulation of transferase activity	9	0.0251	0.0025161	934, 10451, 2064, 347735, 1950, 5618, 1942, 79092, 1907,	257
GOTERM_BP_ALL	GO:0065003~macromolecular complex assembly	20	0.0557	0.00271583	84708, 8337, 9368, 3005, 928, 8330, 85235, 4950, 2288, 8356, 3012, 5618, 3017, 8290, 5087, 8349, 10605, 8208, 10053, 3020, 23542,	257
GOTERM_BP_ALL	GO:0032502~developmental process	73	0.2033	0.0051284	9620, 5590, 10451, 9633, 64065, 10848, 6659, 27098, 57619, 3875, 5050, 55971, 7022, 5074, 1942, 5017, 57549, 934, 79006, 29841, 7625, 79173, 51361, 638, 7227, 4151, 1717, 9289, 928, 8996, 2288, 84059, 51599, 3169, 4486, 1999, 5423, 50804, 27330, 5364, 3980, 23139, 28981, 79092, 222171, 2064, 10265, 6692, 9618, 55342, 4282, 7163, 255743, 9053, 80303, 25803, 2065, 3880, 7020, 7551, 4646, 1501, 3229…	257
GOTERM_BP_ALL	GO:0007169~transmembrane receptor protein tyrosine kinase signaling pathway	10	0.0279	0.00530289	2064, 2041, 2886, 780, 1950, 2065, 5618, 23542, 1942, 1907,	257
GOTERM_BP_ALL	GO:0016338~calcium-independent cell-cell adhesion	4	0.0111	0.00557435	1365, 1366, 9069, 1364,	257
GOTERM_BP_ALL	GO:0048869~cellular developmental process	45	0.1253	0.00809497	5590, 5364, 64065, 9633, 10848, 27098, 23139, 28981, 79092, 2064, 10265, 3875, 9618, 55342, 4282, 7163, 255743, 7022, 5074, 80303, 3880, 1942, 57549, 934, 79006, 7551, 51361, 4646, 638, 4151, 1717, 8996, 6662, 5618, 84059, 5087, 3169, 9231, 2013, 1999, 1832, 5423, 23542, 2625, 50804,	257
GOTERM_BP_ALL	GO:0030154~cell differentiation	45	0.1253	0.00809497	5590, 5364, 64065, 9633, 10848, 27098, 23139, 28981, 79092, 2064, 10265, 3875, 9618, 55342, 4282, 7163, 255743, 7022, 5074, 80303, 3880, 1942, 57549, 934, 79006, 7551, 51361, 4646, 638, 4151, 1717, 8996, 6662, 5618, 84059, 5087, 3169, 9231, 2013, 1999, 1832, 5423, 23542, 2625, 50804,	257
GOTERM_BP_ALL	GO:0033674~positive regulation of kinase activity	8	0.0223	0.00840794	934, 10451, 2064, 1950, 5618, 1942, 79092, 1907,	257
GOTERM_BP_ALL	GO:0007275~multicellular organismal development	54	0.1504	0.0118217	9620, 9633, 6659, 57619, 5050, 55971, 1942, 5017, 57549, 7625, 29841, 79006, 51361, 79173, 7227, 4151, 1717, 928, 9289, 2288, 84059, 51599, 3169, 4486, 1999, 50804, 3980, 5364, 27330, 28981, 222171, 2064, 6692, 9618, 55342, 7163, 255743, 25803, 2065, 3880, 80303, 7020, 7551, 4646, 1501, 3229, 1950, 6662, 5618, 5087, 2013, 1832, 1907, 2625,	257
GOTERM_BP_ALL	GO:0007127~meiosis I	4	0.0111	0.0133289	10388, 3980, 25788, 5017,	257
GOTERM_BP_ALL	GO:0006325~establishment and/or maintenance of chromatin architecture	12	0.0334	0.0169236	5831, 8349, 10765, 8208, 8337, 3005, 3020, 8330, 85235, 3012, 8356, 3017, 8290,	257
GOTERM_BP_ALL	GO:0006323~DNA packaging	12	0.0334	0.0190181	5831, 8349, 10765, 8208, 8337, 3005, 3020, 8330, 85235, 3012, 8356, 3017, 8290,	257
GOTERM_BP_ALL	GO:0051338~regulation of transferase activity	10	0.0279	0.0196968	934, 10451, 5570, 2064, 347735, 1950, 5618, 1942, 79092, 1907,	257
GOTERM_BP_ALL	GO:0000003~reproduction	17	0.0474	0.0199666	51361, 3980, 9633, 928, 2288, 23139, 6662, 5618, 28981, 5087, 5050, 7005, 80237, 55342, 4486, 1488, 5017,	257
GOTERM_BP_ALL	GO:0050789~regulation of biological process	96	0.2674	0.0204123	5590, 10451, 9633, 10848, 6659, 29763, 79818, 57619, 2161, 3875, 51463, 26030, 57504, 7022, 5074, 79977, 1942, 1488, 5017, 934, 79006, 29841, 7625, 638, 7227, 10765, 1717, 79774, 80298, 23327, 153572, 10529, 10002, 8996, 1741, 84059, 7718, 27300, 3169, 8208, 6920, 1573, 1999, 4486, 784, 163059, 27324, 5423, 5364, 9722, 3855, 80345, 25788, 80319, 57111, 57670, 563, 8045, 148327, 55657, 23139, 7909…	257
GOTERM_BP_ALL	GO:0007167~enzyme linked receptor protein signaling pathway	11	0.0306	0.0214144	5792, 2064, 2041, 2886, 780, 1950, 2065, 5618, 23542, 1942, 1907,	257
GOTERM_BP_ALL	GO:0051327~M phase of meiotic cell cycle	5	0.0139	0.0242726	10388, 3980, 25788, 89765, 5017,	257
GOTERM_BP_ALL	GO:0007126~meiosis	5	0.0139	0.0242726	10388, 3980, 25788, 89765, 5017,	257
GOTERM_BP_ALL	GO:0045860~positive regulation of protein kinase activity	7	0.0195	0.0247991	934, 2064, 1950, 5618, 1942, 79092, 1907,	257
GOTERM_BP_ALL	GO:0051321~meiotic cell cycle	5	0.0139	0.0267363	10388, 3980, 25788, 89765, 5017,	257
GOTERM_BP_ALL	GO:0007283~spermatogenesis	9	0.0251	0.0310858	51361, 3980, 5050, 80237, 9633, 55342, 23139, 28981, 5017,	257
GOTERM_BP_ALL	GO:0048232~male gamete generation	9	0.0251	0.0310858	51361, 3980, 5050, 80237, 9633, 55342, 23139, 28981, 5017,	257
GOTERM_BP_ALL	GO:0030855~epithelial cell differentiation	4	0.0111	0.0325956	934, 3169, 1999, 5618,	257
GOTERM_BP_ALL	GO:0051276~chromosome organization and biogenesis	13	0.0362	0.0330719	10765, 8337, 3005, 8330, 85235, 8356, 3012, 3017, 8290, 5831, 8349, 10388, 8208, 3020,	257
GOTERM_BP_ALL	GO:0065007~biological regulation	102	0.2841	0.0407161	5590, 10451, 79818, 57619, 3875, 51463, 1942, 1488, 5017, 7227, 638, 1717, 9368, 80298, 153572, 23327, 10529, 8996, 8208, 3169, 1999, 1573, 9722, 5364, 3855, 148327, 23139, 79092, 3664, 58500, 10265, 2064, 7984, 80237, 79191, 25803, 7020, 10793, 1501, 6662, 5618, 5087, 5570, 58495, 9231, 9633, 3291, 10848, 29763, 6659, 954, 2161, 57504, 26030, 5074, 7022, 79977, 7625, 29841, 79006, 934, 10765, 79…	257
GOTERM_BP_ALL	GO:0001763~morphogenesis of a branching structure	4	0.0111	0.0433574	5087, 6692, 3169, 1950,	257
GOTERM_BP_ALL	GO:0008610~lipid biosynthetic process	10	0.0279	0.043751	5087, 51478, 1717, 3291, 4282, 1040, 5618, 51477, 93183, 79152,	257
GOTERM_BP_ALL	GO:0043549~regulation of kinase activity	9	0.0251	0.0444171	934, 10451, 5570, 2064, 1950, 5618, 1942, 79092, 1907,	257
GOTERM_BP_ALL	GO:0043085~positive regulation of catalytic activity	9	0.0251	0.0472083	934, 10451, 2064, 347735, 1950, 5618, 1942, 79092, 1907,	257
GOTERM_BP_ALL	GO:0019953~sexual reproduction	11	0.0306	0.0486583	51361, 3980, 5050, 80237, 9633, 55342, 4486, 928, 23139, 28981, 5017,	257
GOTERM_BP_ALL	GO:0009309~amine biosynthetic process	5	0.0139	0.0498772	5831, 56474, 7464, 1488, 2625,	257
GOTERM_BP_ALL	GO:0043627~response to estrogen stimulus	3	0.0084	0.0513563	934, 3880, 2625,	257
GOTERM_BP_ALL	GO:0006694~steroid biosynthetic process	5	0.0139	0.0517145	5087, 51478, 1717, 3291, 5618,	257
GOTERM_BP_ALL	GO:0002009~morphogenesis of an epithelium	5	0.0139	0.0517145	9620, 934, 3169, 1999, 5618,	257
GOTERM_BP_ALL	GO:0050794~regulation of cellular process	87	0.2423	0.0517587	5590, 10451, 9633, 10848, 6659, 29763, 79818, 3875, 51463, 26030, 57504, 7022, 5074, 79977, 1488, 5017, 934, 29841, 7625, 638, 7227, 10765, 79774, 1717, 80298, 153572, 23327, 10529, 10002, 8996, 1741, 84059, 7718, 27300, 3169, 8208, 6920, 1999, 4486, 163059, 27324, 5423, 3855, 80345, 25788, 80319, 57111, 57670, 563, 8045, 148327, 55657, 23139, 79092, 65266, 5831, 58500, 3664, 10605, 27237, 2064, …	257
GOTERM_BP_ALL	GO:0006351~transcription, DNA-dependent	52	0.1448	0.0635742	10848, 6659, 79818, 57504, 5074, 7022, 79977, 5017, 7625, 29841, 7227, 10765, 80298, 153572, 10002, 7718, 27300, 8208, 3169, 6920, 1999, 27324, 163059, 50804, 80345, 25788, 57111, 57670, 8045, 148327, 55657, 5831, 3664, 58500, 10265, 80237, 79191, 25803, 7697, 7020, 7551, 4646, 10793, 1501, 3229, 6662, 5087, 7005, 58495, 4602, 8187, 2625,	257
GOTERM_BP_ALL	GO:0006355~regulation of transcription, DNA-dependent	51	0.1421	0.0636635	10848, 6659, 79818, 57504, 5074, 7022, 79977, 5017, 7625, 29841, 7227, 10765, 80298, 153572, 10002, 7718, 27300, 8208, 3169, 6920, 1999, 27324, 163059, 80345, 25788, 57111, 57670, 8045, 148327, 55657, 5831, 3664, 58500, 10265, 80237, 79191, 25803, 7697, 7020, 7551, 4646, 10793, 1501, 3229, 6662, 5087, 7005, 58495, 4602, 8187, 2625,	257
GOTERM_BP_ALL	GO:0008652~amino acid biosynthetic process	4	0.0111	0.0637628	5831, 56474, 7464, 1488,	257
GOTERM_BP_ALL	GO:0032774~RNA biosynthetic process	52	0.1448	0.0646794	10848, 6659, 79818, 57504, 5074, 7022, 79977, 5017, 7625, 29841, 7227, 10765, 80298, 153572, 10002, 7718, 27300, 8208, 3169, 6920, 1999, 27324, 163059, 50804, 80345, 25788, 57111, 57670, 8045, 148327, 55657, 5831, 3664, 58500, 10265, 80237, 79191, 25803, 7697, 7020, 7551, 4646, 10793, 1501, 3229, 6662, 5087, 7005, 58495, 4602, 8187, 2625,	257
GOTERM_BP_ALL	GO:0006996~organelle organization and biogenesis	28	0.078	0.0652984	5590, 288, 3855, 3856, 8356, 3017, 8290, 5831, 10388, 10053, 3020, 26030, 9053, 3880, 55605, 79861, 51361, 4646, 10765, 8337, 3005, 10529, 8330, 85235, 3012, 9804, 10478, 8349, 8208,	257
GOTERM_BP_ALL	GO:0042981~regulation of apoptosis	15	0.0418	0.0667933	5590, 934, 638, 9633, 8996, 6662, 5618, 79092, 3875, 9618, 4282, 9231, 5074, 5423, 23542,	257
GOTERM_BP_ALL	GO:0016043~cellular component organization and biogenesis	56	0.156	0.0687291	5590, 288, 10451, 6809, 84708, 29763, 3856, 57619, 10388, 3875, 55971, 10053, 26030, 1942, 79006, 934, 51361, 7227, 10765, 8337, 9368, 80298, 23327, 10529, 928, 8330, 85235, 3012, 2288, 4950, 8208, 1999, 9722, 5364, 3855, 8356, 3017, 8290, 5831, 10605, 3020, 9053, 3880, 80303, 55605, 79861, 23677, 4646, 10040, 1950, 3005, 9804, 5618, 10478, 5087, 8349, 23542,	257
GOTERM_BP_ALL	GO:0043067~regulation of programmed cell death	15	0.0418	0.0719062	5590, 934, 638, 9633, 8996, 6662, 5618, 79092, 3875, 9618, 4282, 9231, 5074, 5423, 23542,	257
GOTERM_BP_ALL	GO:0032147~activation of protein kinase activity	4	0.0111	0.0846037	1950, 5618, 79092, 1907,	257
GOTERM_BP_ALL	GO:0006629~lipid metabolic process	19	0.0529	0.0889073	81579, 347735, 1717, 3291, 563, 5618, 93183, 2166, 51477, 200879, 79152, 5087, 51478, 5050, 4282, 1573, 1040, 6820, 1632,	257
GOTERM_BP_ALL	GO:0007276~gamete generation	9	0.0251	0.0901336	51361, 3980, 5050, 80237, 9633, 55342, 23139, 28981, 5017,	257
GOTERM_BP_ALL	GO:0043066~negative regulation of apoptosis	8	0.0223	0.0905177	5590, 3875, 9633, 4282, 8996, 5423, 5618, 23542,	257
GOTERM_BP_ALL	GO:0045859~regulation of protein kinase activity	8	0.0223	0.0905177	934, 5570, 2064, 1950, 5618, 1942, 79092, 1907,	257
GOTERM_BP_ALL	GO:0043069~negative regulation of programmed cell death	8	0.0223	0.0948651	5590, 3875, 9633, 4282, 8996, 5423, 5618, 23542,	257
GOTERM_BP_ALL	GO:0048468~cell development	28	0.078	0.0953809	5590, 5364, 9633, 64065, 10848, 27098, 79092, 3875, 10265, 9618, 4282, 5074, 3880, 80303, 1942, 79006, 934, 51361, 4646, 638, 8996, 6662, 5618, 2013, 9231, 5423, 23542, 50804,	257
GOTERM_BP_ALL	GO:0007128~meiotic prophase I	2	0.0056	0.0959397	10388, 5017,	257
GOTERM_BP_ALL	GO:0050770~regulation of axonogenesis	3	0.0084	0.0990728	79006, 5364, 1942,	257
GOTERM_BP_ALL	GO:0035295~tube development	6	0.0167	0.0995762	5087, 9620, 3169, 1717, 1950, 1907,	257
[truncated: 1 more rows]

## Sheet: GO terms CLow vs Basal-like
Category	Upregulated Term in Claudin-low tumors (SigClust) vs Basal-like	Count	%	PValue	Genes	List Total
[truncated: 546 more rows]

[truncated: 7 more sheets: Cell Adhesion Genes, SAM Claudin-low vs rest, SAM Basal-like vs rest, SAM HER2-enriched vs rest, SAM Luminal vs rest, SAM Normal Breast-like vs rest, SAM Normal breast vs rest]
